# Supplementary material for: Early Steps in Autophagy Depend on Direct Phosphorylation of Atg9 by the Atg1 Kinase
Source: Mol Cell. 2014 Feb 6;53(3):471–83. doi: 10.1016/j.molcel.2013.12.011 (PMC3978657; doi:10.1016/j.molcel.2013.12.011)
Supplement: Table S1. Detailed SILAC Data [file mmc2.xlsx]

## Sheet: Supplemental Table 1
Supplemental Table 1: mass spectrometry results
Quantifications:
Phosphopeptides:		H/L normalized			Unphosphorylated peptides:	H/L normalized
Sequence	Protein Site	Atg1 wt -/+ rapamycin	Atg1 ko -/+ rapamycin	wt/atg1 ko	Sequence	Atg1 wt -/+ rapamycin	Atg1 ko -/+ rapamycin	wt/atg1 ko
NTFLS#R	S19	no ID	no ID	n.q.	NTFLSR	no ID	no ID	0.673
GSSLLHSTNDS#REDVDENDLR	S59	no ID	0.807279	0.608624	GSSLLHSTNDSREDVDENDLR	no ID	no ID	no ID
					GSSLLHSTNDSR	no ID	1.21299	0.5368
ENVLETEKS#NLER	S122	0.519098	0.465656	1.14116	ENVLETEKSNLER	no ID	no ID	no ID
					ENVLETEK	no ID	no ID	0.822607
LVEGS#TDDSVPK	S131	no ID	no ID	0.890124	LVEGSTDDSVPK	0.831963	n.q.	0.67788
LVEGST#DDSVPK	T132	no ID	no ID	2.51791
LVEGSTDDS#VPK	S135	0.483564	no ID	2.49963
VGQLS#S#EEEEDNEFINNDGFDDDTPLFQK	S143/S144	0.93173	0.83913	n.q.	VGQLSSEEEEDNEFINNDGFDDDTPLFQK	no ID	no ID	0.777464
VGQLSS#EEEEDNEFINNDGFDDDTPLFQK	S144	no ID	no ID	0.674631
YFGS#ATQPR	S241	no ID	no ID	0.698372	YFGSATQPR	no ID	n.q.	0.740333
FTGS#PLNNTNR	S250	no ID	1.01812	0.367887	FTGSPLNNTNR	0.708993	0.700205	0.753427
NIDGEDT#HSMDEDSLTK	T785	no ID	no ID	0.848177	NIDGEDTHSMDEDSLTKK	n.q.	no ID	0.806504
NIDGEDTHS#M*DEDSLTKK	S787	no ID	no ID	0.819138
NIDGEDTHS#M*DEDS#LTKK	S787/S792	no ID	no ID	0.422278	NIDGEDTHSM*DEDSLTKK	1.259	0.857	0.825378
IAVNGS#HTLNSK	S802	no ID	no ID	121.737	IAVNGSHTLNSK	no ID	no ID	n.q.
IAVNGSHT#LNSK	T804	no ID	no ID	121.98
M*LQS#YVYFM*DDYSNSENLTGK	S831	no ID	no ID	n.q.	M*LQSYVYFM*DDYSNENLTGK	no ID	no ID	no ID
M*LQSYVYFM*DDYSNS#ENLTGK	S842	no ID	no ID	28.5487	M*LQSYVYFM*DDYSNENLTGK	no ID	no ID	no ID
GYPNNEGDS#FLNNK	S864	n.q.	no ID	3.84393	GYPNNEGDSFLNNK	1.04096	0.856178	0.754781
KGYPNNEGDS#FLNNK	S864	no ID	no ID	5.24065	KGYPNNEGDSFLNNK	1.08929	0.948596	0.817812
HALGPGHNIS#PAIYSTR	S899	no ID	0.98508	0.4544	HALGPGHNISPAIYSTR	1.00651	1.03769	0.799609
NDDNNGNNDHEYVLTES#FLDSGAFPNHDVIDHNK	S948	no ID	no ID	66.2x	NDDNNGNNDHEYVLTESFLDSGAFPNHDVIDHNK	no ID	no ID	0.795163
M*LNS#NYNGNGILNK	S969	no ID	no ID	n.q.	M*LNSNYNGNGILNK	no ID	no ID	0.781768
MLNS#NYNGNGILNK	S969	no ID	no ID	n.q.	MLNSNYNGNGILNK	no ID	no ID	n.q.
* oxidation
x manual quanification
n.q. no quantification (neither heavy nor light form detected)
Summary of high-confidence Atg9-phosphorylation sites from all LC-MS/MS runs:
Sequence	Protein Site	pRS Site Probabilities	Modification Sequest	Xcorr	Charge	m/z [Da]	MH+ [Da]	∆M [ppm]
NTFLS#r	S19	T(2): 0.0; S(5): 100.0	S5(Phospho); R6(Label:13C(6))	2.06471	2	412.193	823.38	-1.19884
GLQS#DEVNPSLNSQEM*	S26	S(4): 100.0; S(10): 0.0; S(13): 0.0	S4(Phospho); M16(Oxidation)	3.86126	2	922.374	1843.74	-0.210856
EM*SNFPLPDIERGSS#L	S51	S(3): 0.0; S(14): 8.6; S(15): 91.4	M2(Oxidation); S15(Phospho)	3.86912	2	944.413	1887.82	-0.0708562
GSSLLHSTNDS#REDVDENDLR	S59	S(2): 0.1; S(3): 0.1; S(7): 3.3; T(8): 3.3; S(11): 93.3	S11(Phospho)	4.22759	3	813.685	2439.04	-0.523428
APQISDGLDGDHQLNS#VTSK	S109	S(5): 0.0; S(16): 96.7; T(18): 1.7; S(19): 1.7	S16(Phospho)	4.5254	2	1081.49	2161.98	0.179372
SVT#SKENVLETEKS	T111	S(1): 6.4; T(3): 87.2; S(4): 6.4; T(11): 0.0; S(14): 0.0	S4(Phospho)	3.48228	2	815.882	1630.76	-0.49489
APQISDGLDGDHQLNSVT#S#KENVLETEKS	T111/S112	S(5): 0.3; S(16): 24.8; T(18): 87.4; S(19): 87.4; T(26): 0.0; S(29): 0.0	S16(Phospho); T18(Phospho)	5.40132	3	1091.15	3271.44	-0.388575
SVTS#KENVLETEKS	S112	S(1): 1.3; T(3): 9.8; S(4): 88.9; T(11): 0.0; S(14): 0.0	S4(Phospho)	3.25148	2	815.882	1630.76	0.10395
ENVLETEKS#NLER	S122	T(6): 0.4; S(9): 99.6	S9(Phospho)	3.18213	2	820.88	1640.75	0.559138
LVEGS#TDDSVPk	S131	S(5): 95.0; T(6): 5.0; S(9): 0.0	S5(Phospho); K12(Label:13C(6))	4.08995	2	666.805	1332.6	-0.147613
LVEGST#DDSVPk	T132	S(5): 9.0; T(6): 81.9; S(9): 9.0	S9(Phospho); K12(Label:13C(6))	2.83858	2	666.805	1332.6	-0.0560098
LVEGSTDDS#VPk	S135	S(5): 0.2; T(6): 1.2; S(9): 98.7	S9(Phospho); K12(Label:13C(6))	3.73478	2	666.805	1332.6	-0.422422
VGQLS#S#EEEEDNEFINNDGFDDDTPLFQK	S143/S144	S(5): 100.0; S(6): 100.0; T(24): 0.0	S5(Phospho); S6(Phospho)	7.37874	3	1164.46	3491.37	-0.484215
FQKS#KIHEF	S168	S(4): 100.0	S4(Phospho)	2.2172	2	622.297	1243.59	-0.0470964
LFTS#SNAIHHDKDK	S209	T(3): 5.3; S(4): 89.3; S(5): 5.3	T3(Phospho)	MASCOT	2	846.89	1692.77	-0.483982
YFGS#ATQPR	S241	Y(1): 0.1; S(4): 99.0; T(6): 0.9	S4(Phospho)	2.54248	2	553.737	1106.47	-0.736027
FT#GSPLNNTNR	T248	T(2): 98.4; S(4): 1.5; T(9): 0.0	T2(Phospho)	2.67237	2	650.788	1300.57	-0.0303459
FTGS#PLNNTNR	S250	T(2): 0.0; S(4): 99.9; T(9): 0.0	S4(Phospho)	3.25961	2	650.788	1300.57	0.0635133
SNIS#VLNNTPEDRINTL	S274	S(1): 5.4; S(4): 94.6; T(9): 0.0; T(16): 0.0	S4(Phospho)	4.15666	2	990.476	1979.94	0.655295
NIDGEDT#HSMDEDSLTk	T785	T(7): 93.0; S(9): 7.0; S(14): 0.0; T(16): 0.0	S9(Phospho); K17(Label:13C(6))	4.52268	2	996.896	1992.78	0.477822
NIDGEDTHS#M*DEDSLTk	S787	T(7): 0.0; S(9): 100.0; S(14): 0.0; T(16): 0.0	S9(Phospho); M10(Oxidation); K17(Label:13C(6))	5.30053	2	1004.89	2008.78	-0.640699
NIDGEDTHS#M*DEDS#LTKK	S787/S792	T(7): 15.3; S(9): 84.7; S(14): 84.7; T(16): 15.3	T7(Phospho); M10(Oxidation); T16(Phospho)	2.91563	3	737.612	2210.82	0.528161
NIDGEDTHSM*DEDS#LTK	S792	T(7): 3.1; S(9): 3.1; S(14): 79.2; T(16): 14.6	S9(Phospho); M10(Oxidation)	3.54316	2	1001.88	2002.76	0.0824965
NIDGEDTHSMDEDSLT#K	T794	T(7): 0.0; S(9): 0.1; S(14): 5.4; T(16): 94.5	T16(Phospho)	2.64262	2	1057.93	2114.86	0.0982935
IAVNGS#HTLNSk	S802	S(6): 91.8; T(8): 8.0; S(11): 0.1	S6(Phospho); K12(Label:13C(6))	3.27173	2	663.829	1326.65	-0.0956283
IAVNGSHT#LNSk	T804	S(6): 10.9; T(8): 89.1; S(11): 0.1	T8(Phospho); K12(Label:13C(6))	3.6211	2	663.829	1326.65	0.0883995
S#KFTAEDHSDKDLANNK	S811	S(1): 77.7; T(4): 4.6; S(9): 17.7	S1(Phospho)	3.61215	2	1000.44	1999.88	-0.301334
FTAEDHS#DKDLANNK	S819	T(2): 8.1; S(7): 91.9	S7(Phospho)	2.86932	2	892.879	1784.75	0.714553
M*LQS#YVYFM*DDYSNSENLTGk	S831 x	S(4): 48.6; Y(5): 48.6; Y(7): 2.8; Y(12): 0.0; S(13): 0.0; S(15): 0.0; T(19): 0.0	M1(Oxidation); Y5(Phospho); M9(Oxidation); K21(Label:13C(6))	5.63755	3	875.029	2623.07	0.0388532
FM*DDY#SNSENLTGKY	Y839	Y(5): 89.0; S(6): 5.5; S(8): 5.5; T(12): 0.0; Y(15): 0.0	M2(Oxidation); S8(Phospho)	MASCOT	2	940.358	1879.71	-0.574461
M*LQSYVYFM*DDYSNS#ENLTGk	S842	S(4): 0.0; Y(5): 0.1; Y(7): 0.3; Y(12): 0.3; S(13): 4.2; S(15): 94.1; T(19): 1.0	M1(Oxidation); M9(Oxidation); S15(Phospho); K21(Label:13C(6))	3.87691	3	875.028	2623.07	-0.170564
KGY#PNnEGDSFLNNK	Y857	Y(3): 98.2; S(10): 1.8	S10(Phospho)	3.15681	2	888.883	1776.76	0.0835802
GYPNNEGDS#FLNNk	S864	Y(2): 3.7; S(9): 96.3	S9(Phospho); K14(Label:13C(6))	3.76644	2	827.847	1654.69	1.42484
HALGPGHNIS#PAIYSTR	S899	S(10): 96.5; Y(14): 1.2; S(15): 1.2; T(16): 1.2	S10(Phospho)	4.18323	3	624.303	1870.89	-1.07767
NDDNNGNNDHEYVLTES#FLDSGAFPNHDVIDHNk	S948 x	Y(12): 16.2; T(15): 16.2; S(17): 16.2; S(21): 51.5	S17(Phospho); K34(Label:13C(6))	3.26128	4	986.419	3942.65	-0.697918	manually confirmed
M*LNS#NYNGNGILNk	S969	S(4): 99.7; Y(6): 0.3	M1(Oxidation); S4(Phospho); K14(Label:13C(6))	5.25182	2	827.374	1653.74	-0.0257643
M*LnSNY#nGNGILnK	Y971	S(4): 11.4; Y(6): 88.6	M1(Oxidation); N3(Deamidated); S4(Phospho); N13(Deamidated)	3.58096	2	825.349	1649.69	1.88168
x phosphorylation site assignment manually confirmed
# phosphorylation site
* oxidation
n deaminated
r, k 13C arginine, lysine
Confident localized phosphorylation sites - complete list:
Velos Orbitrap
Sequence	Protein Group Accessions	# Phospho Sites	pRS Site Probabilities	Peptide Site	Protein Site	Modification Sequest	H/L normalized	Xcorr	Charge	m/z [Da]	MH+ [Da]	∆M [ppm]	Scan	Spectrum File
NTFLS#r	YDL149W	1	T(2): 0.0; S(5): 100.0	S5	S19	S5(Phospho); R6(Label:13C(6))	-	2.06471	2	412.193	823.38	-1.19884	3422	exp15_SILAC_ko_wt_Atg9.raw
GLQS#DEVNPSLNSQEM*	YDL149W	1	S(4): 100.0; S(10): 0.0; S(13): 0.0	S4	S26	S4(Phospho); M16(Oxidation)		3.86126	2	922.374	1843.74	-0.210856	10219	exp4_Atg1wt_Atg9_45min_rapa.raw
GLQS#DEVNPSLNSQEM*	YDL149W	1	S(4): 100.0; S(10): 0.0; S(13): 0.0	S4	S26	S4(Phospho); M16(Oxidation)		3.8251	2	922.374	1843.74	-0.0122321	10324	exp4_Atg1wt_Atg9_45min_rapa.raw
EM*SNFPLPDIERGSS#L	YDL149W	1	S(3): 0.0; S(14): 8.6; S(15): 91.4	S15	S51	M2(Oxidation); S15(Phospho)		3.86912	2	944.413	1887.82	-0.0708562	13197	exp7_Atg1wt_Atg9_45min_rapa.raw
GSSLLHSTNDS#REDVDENDLR	YDL149W	1	S(2): 0.1; S(3): 0.1; S(7): 3.3; T(8): 3.3; S(11): 93.3	S11	S59	S11(Phospho)	0.649976	4.22759	3	813.685	2439.04	-0.523428	3620	exp15_SILAC_ko_wt_Atg9.raw
GSSLLHSTNDS#REDVDENDLR	YDL149W	1	S(2): 1.5; S(3): 1.5; S(7): 4.9; T(8): 4.9; S(11): 87.1	S11	S59	S11(Phospho)	0.583994	3.23559	3	813.686	2439.04	0.227299	5271	exp19_SILAC_ko_wt_Atg9.raw
GSSLLHSTNDS#REDVDENDLR	YDL149W	1	S(2): 0.4; S(3): 0.4; S(7): 1.3; T(8): 1.3; S(11): 96.6	S11	S59	S11(Phospho)	0.593938	4.17904	3	813.686	2439.04	0.152226	5353	exp19_SILAC_ko_wt_Atg9.raw
GSSLLHSTNDS#REDVDENDLR	YDL149W	1	S(2): 0.0; S(3): 0.0; S(7): 1.2; T(8): 1.2; S(11): 97.6	S11	S59	S11(Phospho)	0.807279	3.18353	3	813.685	2439.04	-0.373283	6261	exp11_SILAC_Atg1ko_Atg9_rapa.raw
GSSLLHS#TNDSREDVDENDLR	YDL149W	1	S(2): 0.5; S(3): 0.5; S(7): 2.3; T(8): 2.3; S(11): 94.4	S11	S59	S7(Phospho)		2.94044	3	813.686	2439.04	0.0771534	6032	exp2_Atg1ko_Atg9_45min_rapa.raw
GSSLLHSTNDS#REDVDENDLR	YDL149W	1	S(2): 0.0; S(3): 0.0; S(7): 0.1; T(8): 0.1; S(11): 99.9	S11	S59	S11(Phospho)		3.40391	3	813.685	2439.04	-1.04894	5983	exp2_Atg1ko_Atg9_45min_rapa.raw
GSSLLHSTNDS#REDVDENDLR	YDL149W	1	S(2): 0.7; S(3): 0.7; S(7): 2.9; T(8): 14.4; S(11): 81.3	S11	S59	S11(Phospho)		2.8025	3	813.685	2439.04	-1.04894	5984	exp2_Atg1ko_Atg9_45min_rapa.raw
GSSLLHSTNDS#REDVDENDLR	YDL149W	1	S(2): 0.3; S(3): 0.3; S(7): 3.8; T(8): 3.8; S(11): 91.8	S11	S59	S11(Phospho)		3.57041	3	813.685	2439.04	-0.373283	6054	exp2_Atg1ko_Atg9_45min_rapa.raw
GSSLLHSTNDS#REDVDENDLR	YDL149W	1	S(2): 0.0; S(3): 0.0; S(7): 0.1; T(8): 0.5; S(11): 99.4	S11	S59	S11(Phospho)		4.1955	3	813.685	2439.04	-0.523428	6100	exp2_Atg1ko_Atg9_45min_rapa.raw
S#VTSKENVLETEKS	YDL149W	1	S(1): 93.9; T(3): 3.0; S(4): 3.0; T(11): 0.0; S(14): 0.0	S1	S109	S1(Phospho)		4.13842	2	815.882	1630.76	-0.569745	5811	exp7_Atg1wt_Atg9_45min_rapa.raw
APQISDGLDGDHQLNS#VTSK	YDL149W	1	S(5): 0.0; S(16): 100.0; T(18): 0.0; S(19): 0.0	S16	S109	S16(Phospho)		3.81696	2	1081.49	2161.98	-0.272327	8924	exp7_Atg1wt_Atg9_45min_rapa.raw
APQISDGLDGDHQLNS#VTSK	YDL149W	1	S(5): 0.0; S(16): 96.7; T(18): 1.7; S(19): 1.7	S16	S109	S16(Phospho)		4.5254	2	1081.49	2161.98	0.179372	8975	exp7_Atg1wt_Atg9_45min_rapa.raw
APQISDGLDGDHQLNS#VTS#KENVLETEKS	YDL149W	2	S(5): 12.0; S(16): 83.1; T(18): 52.0; S(19): 52.0; T(26): 0.4; S(29): 0.4	S16	S109	S16(Phospho); S19(Phospho)		3.92615	3	1091.15	3271.44	0.283076	11156	exp7_Atg1wt_Atg9_45min_rapa.raw
SVTS#KENVLETEKS	YDL149W	1	S(1): 6.4; T(3): 87.2; S(4): 6.4; T(11): 0.0; S(14): 0.0	T3	T111	S4(Phospho)		3.48228	2	815.882	1630.76	-0.49489	5746	exp7_Atg1wt_Atg9_45min_rapa.raw
APQISDGLDGDHQLNS#VT#SKENVLETEKS	YDL149W	2	S(5): 0.3; S(16): 24.8; T(18): 87.4; S(19): 87.4; T(26): 0.0; S(29): 0.0	T18/S19	T111/S112	S16(Phospho); T18(Phospho)		5.40132	3	1091.15	3271.44	-0.388575	11034	exp7_Atg1wt_Atg9_45min_rapa.raw
SVTS#KENVLETEKS	YDL149W	1	S(1): 1.2; T(3): 9.6; S(4): 89.2; T(11): 0.0; S(14): 0.0	S4	S112	S4(Phospho)		3.06674	2	815.883	1630.76	0.777644	5680	exp7_Atg1wt_Atg9_45min_rapa.raw
SVTS#KENVLETEKS	YDL149W	1	S(1): 1.3; T(3): 9.8; S(4): 88.9; T(11): 0.0; S(14): 0.0	S4	S112	S4(Phospho)		3.25148	2	815.882	1630.76	0.10395	5960	exp7_Atg1wt_Atg9_45min_rapa.raw
ENVLETEKS#NLER	YDL149W	1	T(6): 0.8; S(9): 99.2	S9	S122	S9(Phospho)	1.24039	2.23637	2	820.88	1640.75	-0.110452	4597	exp15_SILAC_ko_wt_Atg9.raw
ENVLETEKS#NLER	YDL149W	1	T(6): 2.4; S(9): 97.6	S9	S122	S9(Phospho)	1.24937	3.01745	2	820.88	1640.75	-0.110452	4596	exp15_SILAC_ko_wt_Atg9.raw
ENVLETEKS#NLER	YDL149W	1	T(6): 2.8; S(9): 97.2	S9	S122	S9(Phospho)	1.18255	2.53675	2	820.881	1640.75	0.707936	7159	exp19_SILAC_ko_wt_Atg9.raw
ENVLETEKS#NLER	YDL149W	1	T(6): 12.0; S(9): 88.0	S9	S122	S9(Phospho)	1.02556	2.62865	2	820.88	1640.75	0.41034	8404	exp20_SILAC_ko_wt_Atg9.raw
ENVLETEKS#NLER	YDL149W	1	T(6): 0.3; S(9): 99.7	S9	S122	S9(Phospho)	1.02966	2.64939	2	820.88	1640.75	0.261543	8327	exp20_SILAC_ko_wt_Atg9.raw
ENVLETEKS#NLER	YDL149W	1	T(6): 4.0; S(9): 96.0	S9	S122	S9(Phospho)	0.465656	2.87014	2	820.88	1640.75	-0.25925	8294	exp11_SILAC_Atg1ko_Atg9_rapa.raw
ENVLETEKS#NLER	YDL149W	1	T(6): 2.8; S(9): 97.2	S9	S122	S9(Phospho)	0.519098	2.63234	2	820.88	1640.75	-0.0360532	8745	exp12_SILAC_Atg1wt_Atg9_rapa.raw
ENVLETEKS#NLER	YDL149W	1	T(6): 5.7; S(9): 94.3	S9	S122	S9(Phospho)		2.7872	2	820.88	1640.75	0.261543	4916	exp3_Atg1wt_Atg9_45min_rapa.raw
ENVLETEKS#NLER	YDL149W	1	T(6): 7.2; S(9): 92.8	S9	S122	S9(Phospho)		1.89719	2	820.88	1640.75	0.261543	4917	exp3_Atg1wt_Atg9_45min_rapa.raw
ENVLETEKS#NLER	YDL149W	1	T(6): 1.1; S(9): 98.9	S9	S122	S9(Phospho)		2.65417	2	820.879	1640.75	-0.705644	4960	exp3_Atg1wt_Atg9_45min_rapa.raw
ENVLETEKS#NLER	YDL149W	1	T(6): 5.4; S(9): 94.6	S9	S122	S9(Phospho)		MASCOT	2	820.879	1640.75	-0.705644	4961	exp3_Atg1wt_Atg9_45min_rapa.raw
ENVLETEKS#NLER	YDL149W	1	T(6): 0.0; S(9): 100.0	S9	S122	S9(Phospho)		3.05259	2	820.881	1640.75	0.856734	8014	exp8_Atg1wt_Atg9_45min_rapa.raw
ENVLETEKS#NLER	YDL149W	1	T(6): 0.1; S(9): 99.9	S9	S122	S9(Phospho)		3.11113	2	820.88	1640.75	0.187144	7931	exp8_Atg1wt_Atg9_45min_rapa.raw
ENVLETEKS#NLER	YDL149W	1	T(6): 0.2; S(9): 99.8	S9	S122	S9(Phospho)		2.4933	2	820.88	1640.75	0.261543	7834	exp8_Atg1wt_Atg9_45min_rapa.raw
ENVLETEKS#NLER	YDL149W	1	T(6): 0.4; S(9): 99.6	S9	S122	S9(Phospho)		3.18213	2	820.88	1640.75	0.559138	8046	exp8_Atg1wt_Atg9_45min_rapa.raw
ENVLETEKS#NLER	YDL149W	1	T(6): 1.3; S(9): 98.7	S9	S122	S9(Phospho)		2.55469	2	820.88	1640.75	0.0383458	7794	exp8_Atg1wt_Atg9_45min_rapa.raw
ENVLETEKS#NLER	YDL149W	1	T(6): 1.8; S(9): 98.2	S9	S122	S9(Phospho)		3.03876	2	820.881	1640.75	0.633537	7908	exp8_Atg1wt_Atg9_45min_rapa.raw
ENVLETEKS#NLER	YDL149W	1	T(6): 2.1; S(9): 97.9	S9	S122	S9(Phospho)		2.62619	2	820.88	1640.75	0.484739	7866	exp8_Atg1wt_Atg9_45min_rapa.raw
ENVLETEKS#NLER	YDL149W	1	T(6): 0.0; S(9): 100.0	S9	S122	S9(Phospho)		MASCOT	2	820.88	1640.75	-0.482447	4830	exp1_Atg1ko_Atg9_45min_rapa.raw
ENVLETEKS#NLER	YDL149W	1	T(6): 4.2; S(9): 95.8	S9	S122	S9(Phospho)		MASCOT	2	820.88	1640.75	0.0383458	7718	exp2_Atg1ko_Atg9_45min_rapa.raw
ENVLETEKS#NLER	YDL149W	1	T(6): 10.4; S(9): 89.6	S9	S122	S9(Phospho)		MASCOT	2	820.88	1640.75	0.0383458	7736	exp2_Atg1ko_Atg9_45min_rapa.raw
LVEGS#TDDSVPK	YDL149W	1	S(5): 90.6; T(6): 9.4; S(9): 0.0	S5	S131	S5(Phospho)	0.940399	2.65868	2	663.795	1326.58	-0.433838	2884	exp15_SILAC_ko_wt_Atg9.raw
LVEGS#TDDSVPK	YDL149W	1	S(5): 96.6; T(6): 3.4; S(9): 0.0	S5	S131	S5(Phospho)	0.884288	3.73883	2	663.795	1326.58	0.39433	4012	exp19_SILAC_ko_wt_Atg9.raw
LVEGS#TDDSVPk	YDL149W	1	S(5): 92.5; T(6): 6.9; S(9): 0.6	S5	S131	S5(Phospho); K12(Label:13C(6))	0.884288	3.42919	2	666.805	1332.6	-0.147613	4043	exp19_SILAC_ko_wt_Atg9.raw
LVEGS#TDDSVPK	YDL149W	1	S(5): 96.0; T(6): 4.0; S(9): 0.0	S5	S131	S5(Phospho)	0.884288	3.28164	2	663.795	1326.58	0.486348	3992	exp19_SILAC_ko_wt_Atg9.raw
LVEGS#TDDSVPK	YDL149W	1	S(5): 94.8; T(6): 5.2; S(9): 0.0	S5	S131	S5(Phospho)	0.884288	3.03453	2	663.795	1326.58	0.762404	3927	exp19_SILAC_ko_wt_Atg9.raw
LVEGS#TDDSVPk	YDL149W	1	S(5): 95.0; T(6): 5.0; S(9): 0.0	S5	S131	S5(Phospho); K12(Label:13C(6))	0.908506	4.08995	2	666.805	1332.6	-0.147613	4015	exp19_SILAC_ko_wt_Atg9.raw
LVEGST#DDSVPK	YDL149W	1	S(5): 99.6; T(6): 0.4; S(9): 0.0	S5	S131	T6(Phospho)	0.884288	3.02461	2	663.795	1326.58	0.39433	3948	exp19_SILAC_ko_wt_Atg9.raw
LVEGST#DDSVPK	YDL149W	1	S(5): 95.6; T(6): 4.4; S(9): 0.0	S5	S131	T6(Phospho)	0.908506	3.27469	2	663.795	1326.58	0.0262554	4039	exp19_SILAC_ko_wt_Atg9.raw
LVEGSTDDS#VPK	YDL149W	1	S(5): 92.7; T(6): 6.8; S(9): 0.6	S5	S131	S9(Phospho)	-	2.4844	2	663.795	1326.58	0.118274	3869	exp19_SILAC_ko_wt_Atg9.raw
LVEGS#TDDSVPK	YDL149W	1	S(5): 93.8; T(6): 5.8; S(9): 0.4	S5	S131	S5(Phospho)	0.835837	2.88664	2	663.795	1326.58	-0.157782	4772	exp20_SILAC_ko_wt_Atg9.raw
LVEGS#TDDSVPK	YDL149W	1	S(5): 83.8; T(6): 15.3; S(9): 0.9	S5	S131	S5(Phospho)		2.67203	2	663.795	1326.58	0.210293	4300	exp8_Atg1wt_Atg9_45min_rapa.raw
LVEGS#TDDSVPK	YDL149W	1	S(5): 94.1; T(6): 5.4; S(9): 0.4	S5	S131	S5(Phospho)		3.46646	2	663.795	1326.58	0.210293	4454	exp8_Atg1wt_Atg9_45min_rapa.raw
LVEGS#TDDSVPK	YDL149W	1	S(5): 97.1; T(6): 2.9; S(9): 0.0	S5	S131	S5(Phospho)		3.15348	2	663.795	1326.58	-0.0657632	4412	exp2_Atg1ko_Atg9_45min_rapa.raw
LVEGS#TDDSVPK	YDL149W	1	S(5): 94.8; T(6): 5.2; S(9): 0.0	S5	S131	S5(Phospho)		3.06811	2	663.795	1326.58	-0.157782	4434	exp2_Atg1ko_Atg9_45min_rapa.raw
LVEGS#TDDSVPK	YDL149W	1	S(5): 96.1; T(6): 3.9; S(9): 0.0	S5	S131	S5(Phospho)		3.4326	2	663.795	1326.58	0.0262554	4454	exp2_Atg1ko_Atg9_45min_rapa.raw
LVEGS#TDDSVPK	YDL149W	1	S(5): 94.9; T(6): 4.8; S(9): 0.3	S5	S131	S5(Phospho)		2.91374	2	663.795	1326.58	-0.157782	4474	exp2_Atg1ko_Atg9_45min_rapa.raw
LVEGS#TDDSVPK	YDL149W	1	S(5): 95.9; T(6): 4.1; S(9): 0.0	S5	S131	S5(Phospho)		3.39181	2	663.795	1326.58	0.118274	4498	exp2_Atg1ko_Atg9_45min_rapa.raw
LVEGS#TDDSVPK	YDL149W	1	S(5): 95.6; T(6): 4.4; S(9): 0.0	S5	S131	S5(Phospho)		3.07195	2	663.795	1326.58	-0.157782	4523	exp2_Atg1ko_Atg9_45min_rapa.raw
LVEGS#TDDSVPK	YDL149W	1	S(5): 92.5; T(6): 7.5; S(9): 0.0	S5	S131	S5(Phospho)		3.47597	2	663.795	1326.58	-0.157782	4561	exp2_Atg1ko_Atg9_45min_rapa.raw
LVEGST#DDSVPK	YDL149W	1	S(5): 12.2; T(6): 12.2; S(9): 75.6	S9	S131	T6(Phospho)		MASCOT	2	663.795	1326.58	-0.157782	4475	exp2_Atg1ko_Atg9_45min_rapa.raw
LVEGSTDDS#VPk	YDL149W	1	S(5): 0.3; T(6): 99.3; S(9): 0.3	T6	T132	S9(Phospho); K12(Label:13C(6))	2.56029	2.40918	2	666.805	1332.6	-0.330819	2779	exp15_SILAC_ko_wt_Atg9.raw
LVEGSTDDS#VPk	YDL149W	1	S(5): 9.0; T(6): 81.9; S(9): 9.0	T6	T132	S9(Phospho); K12(Label:13C(6))	2.47622	2.83858	2	666.805	1332.6	-0.0560098	4591	exp20_SILAC_ko_wt_Atg9.raw
LVEGS#TDDSVPK	YDL149W	1	S(5): 9.2; T(6): 89.6; S(9): 1.1	T6	T132	S5(Phospho)		2.77745	2	663.795	1326.58	-0.0657632	4427	exp8_Atg1wt_Atg9_45min_rapa.raw
LVEGSTDDS#VPk	YDL149W	1	S(5): 0.8; T(6): 7.6; S(9): 91.6	S9	S135	S9(Phospho); K12(Label:13C(6))	2.54275	3.55623	2	666.805	1332.6	-0.330819	2778	exp15_SILAC_ko_wt_Atg9.raw
LVEGSTDDS#VPk	YDL149W	1	S(5): 0.1; T(6): 0.1; S(9): 99.8	S9	S135	S9(Phospho); K12(Label:13C(6))	-	3.57655	2	666.805	1332.6	-0.147613	3828	exp19_SILAC_ko_wt_Atg9.raw
LVEGSTDDS#VPk	YDL149W	1	S(5): 0.2; T(6): 1.2; S(9): 98.7	S9	S135	S9(Phospho); K12(Label:13C(6))	2.45723	3.73478	2	666.805	1332.6	-0.422422	4645	exp20_SILAC_ko_wt_Atg9.raw
LVEGSTDDS#VPK	YDL149W	1	S(5): 0.0; T(6): 0.5; S(9): 99.5	S9	S135	S9(Phospho)	0.454887	3.45903	2	663.795	1326.58	-0.525857	4976	exp12_SILAC_Atg1wt_Atg9_rapa.raw
LVEGSTDDS#VPK	YDL149W	1	S(5): 0.0; T(6): 0.5; S(9): 99.5	S9	S135	S9(Phospho)	0.498574	2.83658	2	663.795	1326.58	-0.341819	5019	exp12_SILAC_Atg1wt_Atg9_rapa.raw
LVEGSTDDS#VPK	YDL149W	1	S(5): 1.2; T(6): 9.5; S(9): 89.3	S9	S135	S9(Phospho)	0.498574	2.79257	2	663.794	1326.58	-0.709894	4954	exp12_SILAC_Atg1wt_Atg9_rapa.raw
VEGSTDDS#VPKVG	YDL149W	1	S(4): 0.0; T(5): 0.0; S(8): 100.0	S8	S135	S8(Phospho)		2.90312	2	685.298	1369.59	0.499826	6023	exp7_Atg1wt_Atg9_45min_rapa.raw
LVEGSTDDS#VPK	YDL149W	1	S(5): 0.1; T(6): 0.1; S(9): 99.8	S9	S135	S9(Phospho)		2.76054	2	663.795	1326.58	0.670385	4272	exp8_Atg1wt_Atg9_45min_rapa.raw
LVEGSTDDS#VPK	YDL149W	1	S(5): 0.2; T(6): 1.4; S(9): 98.3	S9	S135	S9(Phospho)		2.92066	2	663.795	1326.58	-0.249801	4333	exp8_Atg1wt_Atg9_45min_rapa.raw
LVEGSTDDS#VPK	YDL149W	1	S(5): 0.2; T(6): 1.5; S(9): 98.3	S9	S135	S9(Phospho)		2.72536	2	663.795	1326.58	-0.0657632	3074	exp1_Atg1ko_Atg9_45min_rapa.raw
LVEGSTDDS#VPK	YDL149W	1	S(5): 0.0; T(6): 0.0; S(9): 100.0	S9	S135	S9(Phospho)		3.28188	2	663.794	1326.58	-0.709894	4264	exp2_Atg1ko_Atg9_45min_rapa.raw
LVEGSTDDS#VPK	YDL149W	1	S(5): 2.3; T(6): 12.6; S(9): 85.1	S9	S135	S9(Phospho)		2.08059	2	663.794	1326.58	-0.709894	4265	exp2_Atg1ko_Atg9_45min_rapa.raw
LVEGSTDDS#VPK	YDL149W	1	S(5): 0.0; T(6): 4.4; S(9): 95.6	S9	S135	S9(Phospho)		3.46632	2	663.795	1326.58	0.0262554	4286	exp2_Atg1ko_Atg9_45min_rapa.raw
LVEGSTDDS#VPK	YDL149W	1	S(5): 12.0; T(6): 12.0; S(9): 76.0	S9	S135	S9(Phospho)		2.29014	2	663.795	1326.58	0.0262554	4287	exp2_Atg1ko_Atg9_45min_rapa.raw
VGQLS#S#EEEEDNEFINNDGFDDDTPLFQK	YDL149W	2	S(5): 95.2; S(6): 95.2; T(24): 9.7	S5/S6	S143/S144	S5(Phospho); S6(Phospho)	-	4.64128	3	1164.46	3491.37	-0.693996	13252	exp19_SILAC_ko_wt_Atg9.raw
VGQLS#S#EEEEDNEFINNDGFDDDTPLFQK	YDL149W	2	S(5): 100.0; S(6): 100.0; T(24): 0.0	S5/S6	S143/S144	S5(Phospho); S6(Phospho)	-	4.44173	3	1164.46	3491.37	-0.484215	13301	exp19_SILAC_ko_wt_Atg9.raw
VGQLS#S#EEEEDNEFINNDGFDDDTPLFQK	YDL149W	2	S(5): 100.0; S(6): 100.0; T(24): 0.0	S5/S6	S143/S144	S5(Phospho); S6(Phospho)	0.813983	7.37874	3	1164.46	3491.37	-0.484215	17719	exp11_SILAC_Atg1ko_Atg9_rapa.raw
VGQLS#S#EEEEDNEFINNDGFDDDTPLFQK	YDL149W	2	S(5): 100.0; S(6): 100.0; T(24): 0.0	S5/S6	S143/S144	S5(Phospho); S6(Phospho)	0.843396	7.20199	3	1164.46	3491.37	-0.484215	17851	exp11_SILAC_Atg1ko_Atg9_rapa.raw
VGQLS#S#EEEEDNEFINNDGFDDDTPLFQK	YDL149W	2	S(5): 100.0; S(6): 100.0; T(24): 0.0	S5/S6	S143/S144	S5(Phospho); S6(Phospho)	0.843396	6.5648	3	1164.46	3491.37	-0.274434	17886	exp11_SILAC_Atg1ko_Atg9_rapa.raw
VGQLS#S#EEEEDNEFINNDGFDDDTPLFQK	YDL149W	2	S(5): 100.0; S(6): 100.0; T(24): 0.0	S5/S6	S143/S144	S5(Phospho); S6(Phospho)	0.843396	6.32994	3	1164.46	3491.37	0.0402367	17948	exp11_SILAC_Atg1ko_Atg9_rapa.raw
VGQLS#S#EEEEDNEFINNDGFDDDTPLFQK	YDL149W	2	S(5): 100.0; S(6): 100.0; T(24): 0.0	S5/S6	S143/S144	S5(Phospho); S6(Phospho)	0.843396	5.84705	3	1164.46	3491.37	0.0402367	18005	exp11_SILAC_Atg1ko_Atg9_rapa.raw
VGQLS#S#EEEEDNEFINNDGFDDDTPLFQK	YDL149W	2	S(5): 100.0; S(6): 100.0; T(24): 0.0	S5/S6	S143/S144	S5(Phospho); S6(Phospho)	0.843396	5.78303	3	1164.46	3491.37	-0.693996	17772	exp11_SILAC_Atg1ko_Atg9_rapa.raw
VGQLS#S#EEEEDNEFINNDGFDDDTPLFQK	YDL149W	2	S(5): 100.0; S(6): 100.0; T(24): 0.0	S5/S6	S143/S144	S5(Phospho); S6(Phospho)	0.843396	4.65769	3	1164.46	3491.37	-1.95268	17975	exp11_SILAC_Atg1ko_Atg9_rapa.raw
VGQLS#S#EEEEDNEFINNDGFDDDTPLFQK	YDL149W	2	S(5): 100.0; S(6): 100.0; T(24): 0.0	S5/S6	S143/S144	S5(Phospho); S6(Phospho)	0.865823	6.63014	3	1164.46	3491.37	-1.95268	18081	exp12_SILAC_Atg1wt_Atg9_rapa.raw
VGQLS#S#EEEEDNEFINNDGFDDDTPLFQK	YDL149W	2	S(5): 100.0; S(6): 100.0; T(24): 0.0	S5/S6	S143/S144	S5(Phospho); S6(Phospho)	0.948976	6.36163	3	1164.46	3491.37	-1.00867	18192	exp12_SILAC_Atg1wt_Atg9_rapa.raw
VGQLS#S#EEEEDNEFINNDGFDDDTPLFQK	YDL149W	2	S(5): 100.0; S(6): 100.0; T(24): 0.0	S5/S6	S143/S144	S5(Phospho); S6(Phospho)	0.948976	6.24095	3	1164.46	3491.37	-0.379324	17921	exp12_SILAC_Atg1wt_Atg9_rapa.raw
VGQLS#S#EEEEDNEFINNDGFDDDTPLFQK	YDL149W	2	S(5): 100.0; S(6): 100.0; T(24): 0.0	S5/S6	S143/S144	S5(Phospho); S6(Phospho)	0.948976	5.90933	3	1164.46	3491.37	0.459797	17939	exp12_SILAC_Atg1wt_Atg9_rapa.raw
VGQLS#S#EEEEDNEFINNDGFDDDTPLFQK	YDL149W	2	S(5): 100.0; S(6): 100.0; T(24): 0.0	S5/S6	S143/S144	S5(Phospho); S6(Phospho)	0.948976	4.84343	3	1164.46	3491.37	-0.0646536	18048	exp12_SILAC_Atg1wt_Atg9_rapa.raw
VGQLS#S#EEEEDNEFINNDGFDDDTPLFQK	YDL149W	2	S(5): 100.0; S(6): 100.0; T(24): 0.0	S5/S6	S143/S144	S5(Phospho); S6(Phospho)		5.27735	3	1164.46	3491.37	-1.00867	7972	exp1_Atg1ko_Atg9_45min_rapa.raw
VGQLSS#EEEEDNEFINNDGFDDDTPLFQK	YDL149W	1	S(5): 7.0; S(6): 93.0; T(24): 0.0	S6	S144	S6(Phospho)		6.11929	3	1137.81	3411.4	-1.31201	7334	exp3_Atg1wt_Atg9_45min_rapa.raw
VGQLS#S#EEEEDNEFINNDGFDDDTPLFQK	YDL149W	2	S(5): 100.0; S(6): 100.0; T(24): 0.0	S6	S144	S5(Phospho); S6(Phospho)		5.61565	3	1164.46	3491.37	-0.693996	14894	exp8_Atg1wt_Atg9_45min_rapa.raw
VGQLSS#EEEEDNEFINNDGFDDDTPLFQK	YDL149W	1	S(5): 25.7; S(6): 74.3; T(24): 0.0	S6	S144	S6(Phospho)		5.5685	3	1137.81	3411.41	0.620275	14036	exp8_Atg1wt_Atg9_45min_rapa.raw
FQKS#KIHEF	YDL149W	1	S(4): 100.0	S4	S168	S4(Phospho)		2.2172	2	622.297	1243.59	-0.0470964	5227	exp4_Atg1wt_Atg9_45min_rapa.raw
LFT#SSNAIHHDKDK	YDL149W	1	T(3): 5.3; S(4): 89.3; S(5): 5.3	S4	S209	T3(Phospho)		MASCOT	2	846.89	1692.77	-0.483982	3674	exp1_Atg1ko_Atg9_45min_rapa.raw
YFGS#ATQPR	YDL149W	1	Y(1): 0.1; S(4): 99.0; T(6): 0.9	S4	S241	S4(Phospho)	0.698372	2.54248	2	553.737	1106.47	-0.736027	4792	exp19_SILAC_ko_wt_Atg9.raw
YFGS#ATQPR	YDL149W	1	Y(1): 0.0; S(4): 99.5; T(6): 0.5	S4	S241	S4(Phospho)		MASCOT	2	553.737	1106.47	-0.0740798	5240	exp2_Atg1ko_Atg9_45min_rapa.raw
YFGS#ATQPR	YDL149W	1	Y(1): 0.0; S(4): 100.0; T(6): 0.0	S4	S241	S4(Phospho)		2.5083	2	553.737	1106.47	-0.515378	5288	exp2_Atg1ko_Atg9_45min_rapa.raw
FT#GSPLNNTNR	YDL149W	1	T(2): 98.4; S(4): 1.5; T(9): 0.0	T2	T248	T2(Phospho)		2.67237	2	650.788	1300.57	-0.0303459	4713	exp2_Atg1ko_Atg9_45min_rapa.raw
FTGS#PLNNTNR	YDL149W	1	T(2): 88.9; S(4): 11.0; T(9): 0.1	T2	T248	S4(Phospho)		MASCOT	2	650.788	1300.57	-0.0303459	4589	exp2_Atg1ko_Atg9_45min_rapa.raw
FTGS#PLNNTNR	YDL149W	1	T(2): 0.1; S(4): 99.9; T(9): 0.0	S4	S250	S4(Phospho)	0.437225	2.58589	2	650.787	1300.57	-0.687361	2951	exp15_SILAC_ko_wt_Atg9.raw
FTGS#PLNNTNr	YDL149W	1	T(2): 0.0; S(4): 100.0; T(9): 0.0	S4	S250	S4(Phospho); R11(Label:13C(6))	0.440241	2.42354	2	653.797	1306.59	-0.487695	3035	exp15_SILAC_ko_wt_Atg9.raw
FTGS#PLNNTNR	YDL149W	1	T(2): 0.0; S(4): 100.0; T(9): 0.0	S4	S250	S4(Phospho)	0.440241	2.35205	2	650.787	1300.57	-0.687361	2952	exp15_SILAC_ko_wt_Atg9.raw
FTGS#PLNNTNr	YDL149W	1	T(2): 0.3; S(4): 99.6; T(9): 0.0	S4	S250	S4(Phospho); R11(Label:13C(6))	0.392619	3.02793	2	653.798	1306.59	0.539999	4378	exp19_SILAC_ko_wt_Atg9.raw
FTGS#PLNNTNr	YDL149W	1	T(2): 0.2; S(4): 99.8; T(9): 0.0	S4	S250	S4(Phospho); R11(Label:13C(6))	0.392619	2.91	2	653.798	1306.59	-0.113988	4403	exp19_SILAC_ko_wt_Atg9.raw
FTGS#PLNNTNR	YDL149W	1	T(2): 0.1; S(4): 99.9; T(9): 0.0	S4	S250	S4(Phospho)	0.392619	2.88972	2	650.788	1300.57	0.532809	4315	exp19_SILAC_ko_wt_Atg9.raw
FTGS#PLNNTNR	YDL149W	1	T(2): 0.1; S(4): 99.8; T(9): 0.1	S4	S250	S4(Phospho)	0.392619	2.88383	2	650.788	1300.57	0.345091	4163	exp19_SILAC_ko_wt_Atg9.raw
FTGS#PLNNTNR	YDL149W	1	T(2): 0.0; S(4): 100.0; T(9): 0.0	S4	S250	S4(Phospho)	0.392619	2.76875	2	650.788	1300.57	0.345091	4282	exp19_SILAC_ko_wt_Atg9.raw
FTGS#PLNNTNR	YDL149W	1	T(2): 0.0; S(4): 100.0; T(9): 0.0	S4	S250	S4(Phospho)	0.392619	2.67906	2	650.788	1300.57	0.157373	4197	exp19_SILAC_ko_wt_Atg9.raw
FTGS#PLNNTNR	YDL149W	1	T(2): 0.3; S(4): 99.4; T(9): 0.3	S4	S250	S4(Phospho)	0.392619	2.62003	2	650.788	1300.57	0.157373	4421	exp19_SILAC_ko_wt_Atg9.raw
FTGS#PLNNTNR	YDL149W	1	T(2): 1.3; S(4): 98.5; T(9): 0.2	S4	S250	S4(Phospho)	0.392619	2.61632	2	650.788	1300.57	0.0635133	4398	exp19_SILAC_ko_wt_Atg9.raw
FTGS#PLNNTNR	YDL149W	1	T(2): 0.0; S(4): 99.9; T(9): 0.0	S4	S250	S4(Phospho)	0.403372	3.25961	2	650.788	1300.57	0.0635133	4349	exp19_SILAC_ko_wt_Atg9.raw
FTGS#PLNNTNR	YDL149W	1	T(2): 0.0; S(4): 99.9; T(9): 0.0	S4	S250	S4(Phospho)	0.325841	3.00171	2	650.787	1300.57	-0.405783	5153	exp20_SILAC_ko_wt_Atg9.raw
FTGS#PLNNTNR	YDL149W	1	T(2): 0.0; S(4): 100.0; T(9): 0.0	S4	S250	S4(Phospho)	0.328359	2.95163	2	650.788	1300.57	-0.124205	5246	exp20_SILAC_ko_wt_Atg9.raw
FTGS#PLNNTNR	YDL149W	1	T(2): 0.0; S(4): 100.0; T(9): 0.0	S4	S250	S4(Phospho)	0.328359	2.63719	2	650.788	1300.57	-0.0303459	5066	exp20_SILAC_ko_wt_Atg9.raw
FTGS#PLNNTNr	YDL149W	1	T(2): 0.1; S(4): 99.9; T(9): 0.0	S4	S250	S4(Phospho); R11(Label:13C(6))	0.328359	2.79414	2	653.797	1306.59	-0.674549	5159	exp20_SILAC_ko_wt_Atg9.raw
FTGS#PLNNTNr	YDL149W	1	T(2): 0.1; S(4): 99.9; T(9): 0.0	S4	S250	S4(Phospho); R11(Label:13C(6))	0.328359	2.66583	2	653.798	1306.59	-0.113988	5184	exp20_SILAC_ko_wt_Atg9.raw
FTGS#PLNNTNr	YDL149W	1	T(2): 0.1; S(4): 99.9; T(9): 0.1	S4	S250	S4(Phospho); R11(Label:13C(6))	0.328359	2.49555	2	653.798	1306.59	0.0728653	5069	exp20_SILAC_ko_wt_Atg9.raw
FTGS#PLNNTNR	YDL149W	1	T(2): 0.4; S(4): 99.5; T(9): 0.0	S4	S250	S4(Phospho)	0.328359	2.48686	2	650.788	1300.57	-0.0303459	5177	exp20_SILAC_ko_wt_Atg9.raw
FTGS#PLNNTNr	YDL149W	1	T(2): 0.8; S(4): 98.9; T(9): 0.3	S4	S250	S4(Phospho); R11(Label:13C(6))	0.328359	2.41846	2	653.798	1306.59	-0.394269	5255	exp20_SILAC_ko_wt_Atg9.raw
FTGS#PLNNTNr	YDL149W	1	T(2): 1.4; S(4): 97.3; T(9): 1.4	S4	S250	S4(Phospho); R11(Label:13C(6))	0.328359	2.36193	2	653.798	1306.59	-0.394269	5015	exp20_SILAC_ko_wt_Atg9.raw
FTGS#PLNNTNR	YDL149W	1	T(2): 2.4; S(4): 95.2; T(9): 2.4	S4	S250	S4(Phospho)	0.328359	2.37074	2	650.788	1300.57	-0.218064	4978	exp20_SILAC_ko_wt_Atg9.raw
FTGS#PLNNTNR	YDL149W	1	T(2): 0.0; S(4): 100.0; T(9): 0.0	S4	S250	S4(Phospho)	1.02416	2.94869	2	650.788	1300.57	0.251232	5127	exp11_SILAC_Atg1ko_Atg9_rapa.raw
FTGS#PLNNTNR	YDL149W	1	T(2): 0.0; S(4): 100.0; T(9): 0.0	S4	S250	S4(Phospho)	1.02416	2.41066	2	650.788	1300.57	0.0635133	5186	exp11_SILAC_Atg1ko_Atg9_rapa.raw
FTGS#PLNNTNR	YDL149W	1	T(2): 0.0; S(4): 99.9; T(9): 0.0	S4	S250	S4(Phospho)	1.02416	2.94355	2	650.788	1300.57	0.43895	5229	exp11_SILAC_Atg1ko_Atg9_rapa.raw
FTGS#PLNNTNR	YDL149W	1	T(2): 0.5; S(4): 99.5; T(9): 0.0	S4	S250	S4(Phospho)	0.988442	3.26099	2	650.788	1300.57	0.345091	5207	exp11_SILAC_Atg1ko_Atg9_rapa.raw
FTGS#PLNNTNR	YDL149W	1	T(2): 0.8; S(4): 99.1; T(9): 0.1	S4	S250	S4(Phospho)	1.02416	2.51491	2	650.788	1300.57	0.157373	5085	exp11_SILAC_Atg1ko_Atg9_rapa.raw
FTGS#PLNNTNR	YDL149W	1	T(2): 0.8; S(4): 99.2; T(9): 0.0	S4	S250	S4(Phospho)	1.02416	2.7956	2	650.788	1300.57	0.251232	5105	exp11_SILAC_Atg1ko_Atg9_rapa.raw
GSATQPRFTGS#PLNNTNRF	YDL149W	1	S(2): 0.5; T(4): 0.5; T(9): 17.7; S(11): 80.9; T(16): 0.5	S11	S250	S11(Phospho)		MASCOT	3	715.666	2144.98	-1.30539	9433	exp4_Atg1wt_Atg9_45min_rapa.raw
GLQS#DEVNPSLNSQEM*	YDL149W	1	S(4): 99.9; S(10): 0.1; S(13): 0.0	S4	S250	S4(Phospho); M16(Oxidation)		3.37994	2	922.374	1843.74	-0.475688	10178	exp4_Atg1wt_Atg9_45min_rapa.raw
FGSATQPRFTGS#PLNNTNRF	YDL149W	1	S(3): 0.5; T(5): 2.8; T(10): 7.8; S(12): 81.1; T(17): 7.8	S12	S250	S12(Phospho)		4.71256	3	764.69	2292.06	0.243145	10635	exp4_Atg1wt_Atg9_45min_rapa.raw
FGSATQPRFTGS#PLNNTNRF	YDL149W	1	S(3): 0.1; T(5): 1.2; T(10): 4.6; S(12): 93.8; T(17): 0.4	S12	S250	S12(Phospho)		2.84271	3	764.69	2292.06	0.243145	10636	exp4_Atg1wt_Atg9_45min_rapa.raw
FGSATQPRFTGS#PLNNTNRF	YDL149W	1	S(3): 0.0; T(5): 0.0; T(10): 0.9; S(12): 98.8; T(17): 0.2	S12	S250	S12(Phospho)		4.68583	3	764.69	2292.06	0.163258	10680	exp4_Atg1wt_Atg9_45min_rapa.raw
FGSATQPRFTGS#PLNNTNRF	YDL149W	1	S(3): 1.1; T(5): 1.1; T(10): 6.8; S(12): 88.5; T(17): 2.5	S12	S250	S12(Phospho)		2.89587	3	764.69	2292.06	0.163258	10681	exp4_Atg1wt_Atg9_45min_rapa.raw
FGSATQPRFTGS#PLNNTNRF	YDL149W	1	S(3): 0.2; T(5): 1.7; T(10): 5.4; S(12): 87.2; T(17): 5.4	S12	S250	S12(Phospho)		4.69656	3	764.69	2292.06	0.0833708	10725	exp4_Atg1wt_Atg9_45min_rapa.raw
FGSATQPRFTGS#PL	YDL149W	1	S(3): 0.0; T(5): 0.0; T(10): 0.6; S(12): 99.4	S12	S250	S12(Phospho)		3.01964	2	773.358	1545.71	-0.498364	10988	exp4_Atg1wt_Atg9_45min_rapa.raw
FGSATQPRFTGS#PL	YDL149W	1	S(3): 0.0; T(5): 0.0; T(10): 1.4; S(12): 98.6	S12	S250	S12(Phospho)		2.51345	2	773.358	1545.71	-0.498364	10989	exp4_Atg1wt_Atg9_45min_rapa.raw
FGSATQPRFTGS#PL	YDL149W	1	S(3): 0.0; T(5): 0.0; T(10): 0.0; S(12): 100.0	S12	S250	S12(Phospho)		3.00026	2	773.359	1545.71	-0.0245223	11054	exp4_Atg1wt_Atg9_45min_rapa.raw
FGSATQPRFTGS#PL	YDL149W	1	S(3): 0.0; T(5): 0.0; T(10): 6.4; S(12): 93.6	S12	S250	S12(Phospho)		2.95669	2	773.359	1545.71	-0.0245223	11055	exp4_Atg1wt_Atg9_45min_rapa.raw
FTGS#PLNNTNR	YDL149W	1	T(2): 0.0; S(4): 100.0; T(9): 0.0	S4	S250	S4(Phospho)		3.65042	2	650.788	1300.57	0.532809	4563	exp8_Atg1wt_Atg9_45min_rapa.raw
FTGS#PLNNTNR	YDL149W	1	T(2): 0.0; S(4): 100.0; T(9): 0.0	S4	S250	S4(Phospho)		3.20613	2	650.788	1300.57	0.251232	4609	exp8_Atg1wt_Atg9_45min_rapa.raw
FTGS#PLNNTNR	YDL149W	1	T(2): 0.0; S(4): 100.0; T(9): 0.0	S4	S250	S4(Phospho)		3.06055	2	650.789	1300.57	1.75298	4965	exp8_Atg1wt_Atg9_45min_rapa.raw
FTGS#PLNNTNR	YDL149W	1	T(2): 0.0; S(4): 100.0; T(9): 0.0	S4	S250	S4(Phospho)		2.94664	2	650.788	1300.57	-0.218064	4718	exp8_Atg1wt_Atg9_45min_rapa.raw
FTGS#PLNNTNR	YDL149W	1	T(2): 0.0; S(4): 100.0; T(9): 0.0	S4	S250	S4(Phospho)		2.9403	2	650.788	1300.57	-0.218064	4763	exp8_Atg1wt_Atg9_45min_rapa.raw
FTGS#PLNNTNR	YDL149W	1	T(2): 0.0; S(4): 100.0; T(9): 0.0	S4	S250	S4(Phospho)		2.84049	2	650.789	1300.57	1.37754	4938	exp8_Atg1wt_Atg9_45min_rapa.raw
FTGS#PLNNTNR	YDL149W	1	T(2): 0.0; S(4): 100.0; T(9): 0.0	S4	S250	S4(Phospho)		2.55956	2	650.789	1300.57	1.28368	4912	exp8_Atg1wt_Atg9_45min_rapa.raw
FTGS#PLNNTNR	YDL149W	1	T(2): 0.0; S(4): 100.0; T(9): 0.0	S4	S250	S4(Phospho)		2.53327	2	650.788	1300.57	0.157373	4740	exp8_Atg1wt_Atg9_45min_rapa.raw
FTGS#PLNNTNR	YDL149W	1	T(2): 0.0; S(4): 99.9; T(9): 0.1	S4	S250	S4(Phospho)		2.36445	2	650.789	1300.57	1.75298	5071	exp8_Atg1wt_Atg9_45min_rapa.raw
FTGS#PLNNTNR	YDL149W	1	T(2): 0.1; S(4): 99.8; T(9): 0.0	S4	S250	S4(Phospho)		2.3777	2	650.788	1300.57	-0.0303459	4695	exp8_Atg1wt_Atg9_45min_rapa.raw
FTGS#PLNNTNR	YDL149W	1	T(2): 0.1; S(4): 99.9; T(9): 0.0	S4	S250	S4(Phospho)		3.17999	2	650.788	1300.57	-0.311924	4830	exp8_Atg1wt_Atg9_45min_rapa.raw
FTGS#PLNNTNR	YDL149W	1	T(2): 0.1; S(4): 99.9; T(9): 0.0	S4	S250	S4(Phospho)		2.90337	2	650.788	1300.57	0.345091	4671	exp8_Atg1wt_Atg9_45min_rapa.raw
FTGS#PLNNTNR	YDL149W	1	T(2): 0.1; S(4): 99.9; T(9): 0.0	S4	S250	S4(Phospho)		2.7008	2	650.788	1300.57	1.0021	5019	exp8_Atg1wt_Atg9_45min_rapa.raw
FTGS#PLNNTNR	YDL149W	1	T(2): 0.1; S(4): 99.9; T(9): 0.0	S4	S250	S4(Phospho)		2.57377	2	650.788	1300.57	-0.124205	4785	exp8_Atg1wt_Atg9_45min_rapa.raw
FTGS#PLNNTNR	YDL149W	1	T(2): 0.1; S(4): 99.9; T(9): 0.1	S4	S250	S4(Phospho)		2.79824	2	650.788	1300.57	0.814386	4889	exp8_Atg1wt_Atg9_45min_rapa.raw
FTGS#PLNNTNR	YDL149W	1	T(2): 0.1; S(4): 99.9; T(9): 0.1	S4	S250	S4(Phospho)		2.6174	2	650.788	1300.57	0.157373	4491	exp8_Atg1wt_Atg9_45min_rapa.raw
FTGS#PLNNTNR	YDL149W	1	T(2): 0.2; S(4): 99.7; T(9): 0.2	S4	S250	S4(Phospho)		2.92099	2	650.787	1300.57	-0.405783	4807	exp8_Atg1wt_Atg9_45min_rapa.raw
FTGS#PLNNTNR	YDL149W	1	T(2): 0.5; S(4): 99.3; T(9): 0.1	S4	S250	S4(Phospho)		2.42467	2	650.789	1300.57	1.84684	5342	exp8_Atg1wt_Atg9_45min_rapa.raw
FTGS#PLNNTNR	YDL149W	1	T(2): 0.5; S(4): 99.5; T(9): 0.0	S4	S250	S4(Phospho)		2.3545	2	650.788	1300.57	-0.218064	4444	exp8_Atg1wt_Atg9_45min_rapa.raw
FTGS#PLNNTNR	YDL149W	1	T(2): 0.8; S(4): 99.1; T(9): 0.1	S4	S250	S4(Phospho)		2.97125	2	650.788	1300.57	-0.0303459	4586	exp8_Atg1wt_Atg9_45min_rapa.raw
FTGS#PLNNTNR	YDL149W	1	T(2): 0.8; S(4): 99.1; T(9): 0.1	S4	S250	S4(Phospho)		2.90676	2	650.789	1300.57	1.56526	5040	exp8_Atg1wt_Atg9_45min_rapa.raw
FTGS#PLNNTNR	YDL149W	1	T(2): 0.8; S(4): 99.1; T(9): 0.1	S4	S250	S4(Phospho)		2.87758	2	650.788	1300.57	0.0635133	4865	exp8_Atg1wt_Atg9_45min_rapa.raw
FT#GSPLNNTNR	YDL149W	1	T(2): 7.5; S(4): 92.4; T(9): 0.1	S4	S250	T2(Phospho)		2.14001	2	650.788	1300.57	0.0635133	4935	exp2_Atg1ko_Atg9_45min_rapa.raw
FT#GSPLnNTNR	YDL149W	1	T(2): 0.8; S(4): 99.1; T(9): 0.1	S4	S250	T2(Phospho); N7(Deamidated)		MASCOT	2	651.279	1301.55	-0.598593	5148	exp2_Atg1ko_Atg9_45min_rapa.raw
FTGS#PLNNTNR	YDL149W	1	T(2): 0.2; S(4): 99.7; T(9): 0.0	S4	S250	S4(Phospho)		2.57997	2	650.788	1300.57	-0.0303459	4566	exp2_Atg1ko_Atg9_45min_rapa.raw
FTGS#PLNNTNR	YDL149W	1	T(2): 9.0; S(4): 91.0; T(9): 0.0	S4	S250	S4(Phospho)		MASCOT	2	650.788	1300.57	-0.0303459	4567	exp2_Atg1ko_Atg9_45min_rapa.raw
FTGS#PLNNTNR	YDL149W	1	T(2): 0.0; S(4): 100.0; T(9): 0.0	S4	S250	S4(Phospho)		2.87582	2	650.788	1300.57	-0.0303459	4588	exp2_Atg1ko_Atg9_45min_rapa.raw
FTGS#PLNNTNR	YDL149W	1	T(2): 0.0; S(4): 100.0; T(9): 0.0	S4	S250	S4(Phospho)		2.73789	2	650.788	1300.57	-0.0303459	4624	exp2_Atg1ko_Atg9_45min_rapa.raw
FTGS#PLNNTNR	YDL149W	1	T(2): 12.6; S(4): 87.1; T(9): 0.2	S4	S250	S4(Phospho)		MASCOT	2	650.788	1300.57	-0.0303459	4625	exp2_Atg1ko_Atg9_45min_rapa.raw
FTGS#PLNNTNR	YDL149W	1	T(2): 0.0; S(4): 100.0; T(9): 0.0	S4	S250	S4(Phospho)		3.63484	2	650.788	1300.57	-0.124205	4646	exp2_Atg1ko_Atg9_45min_rapa.raw
FTGS#PLNNTNR	YDL149W	1	T(2): 10.6; S(4): 89.4; T(9): 0.0	S4	S250	S4(Phospho)		2.39546	2	650.788	1300.57	-0.124205	4647	exp2_Atg1ko_Atg9_45min_rapa.raw
FTGS#PLNNTNR	YDL149W	1	T(2): 0.0; S(4): 100.0; T(9): 0.0	S4	S250	S4(Phospho)		3.21743	2	650.788	1300.57	-0.0303459	4668	exp2_Atg1ko_Atg9_45min_rapa.raw
FTGS#PLNNTNR	YDL149W	1	T(2): 2.2; S(4): 97.8; T(9): 0.0	S4	S250	S4(Phospho)		2.14188	2	650.788	1300.57	-0.0303459	4669	exp2_Atg1ko_Atg9_45min_rapa.raw
FTGS#PLNNTNR	YDL149W	1	T(2): 0.0; S(4): 100.0; T(9): 0.0	S4	S250	S4(Phospho)		3.0972	2	650.788	1300.57	0.0635133	4690	exp2_Atg1ko_Atg9_45min_rapa.raw
FTGS#PLNNTNR	YDL149W	1	T(2): 1.3; S(4): 98.7; T(9): 0.0	S4	S250	S4(Phospho)		2.69686	2	650.788	1300.57	0.0635133	4691	exp2_Atg1ko_Atg9_45min_rapa.raw
FTGS#PLNNTNR	YDL149W	1	T(2): 0.0; S(4): 100.0; T(9): 0.0	S4	S250	S4(Phospho)		3.1158	2	650.788	1300.57	-0.0303459	4712	exp2_Atg1ko_Atg9_45min_rapa.raw
FTGS#PLNNTNR	YDL149W	1	T(2): 0.0; S(4): 100.0; T(9): 0.0	S4	S250	S4(Phospho)		2.41183	2	650.788	1300.57	0.157373	4734	exp2_Atg1ko_Atg9_45min_rapa.raw
FTGS#PLNNTNR	YDL149W	1	T(2): 15.0; S(4): 84.9; T(9): 0.1	S4	S250	S4(Phospho)		MASCOT	2	650.788	1300.57	0.157373	4735	exp2_Atg1ko_Atg9_45min_rapa.raw
FTGS#PLNNTNR	YDL149W	1	T(2): 0.0; S(4): 100.0; T(9): 0.0	S4	S250	S4(Phospho)		2.80021	2	650.788	1300.57	0.157373	4755	exp2_Atg1ko_Atg9_45min_rapa.raw
FTGS#PLNNTNR	YDL149W	1	T(2): 2.8; S(4): 94.5; T(9): 2.8	S4	S250	S4(Phospho)		MASCOT	2	650.788	1300.57	0.157373	4756	exp2_Atg1ko_Atg9_45min_rapa.raw
FTGS#PLNNTNR	YDL149W	1	T(2): 0.0; S(4): 100.0; T(9): 0.0	S4	S250	S4(Phospho)		2.52608	2	650.788	1300.57	0.157373	4777	exp2_Atg1ko_Atg9_45min_rapa.raw
FTGS#PLNNTNR	YDL149W	1	T(2): 11.3; S(4): 77.4; T(9): 11.3	S4	S250	S4(Phospho)		MASCOT	2	650.788	1300.57	0.157373	4778	exp2_Atg1ko_Atg9_45min_rapa.raw
FTGS#PLNNTNR	YDL149W	1	T(2): 0.0; S(4): 100.0; T(9): 0.0	S4	S250	S4(Phospho)		3.37366	2	650.788	1300.57	0.0635133	4799	exp2_Atg1ko_Atg9_45min_rapa.raw
FTGS#PLNNTNR	YDL149W	1	T(2): 8.5; S(4): 90.2; T(9): 1.2	S4	S250	S4(Phospho)		2.21218	2	650.788	1300.57	0.0635133	4800	exp2_Atg1ko_Atg9_45min_rapa.raw
FTGS#PLNNTNR	YDL149W	1	T(2): 0.0; S(4): 100.0; T(9): 0.0	S4	S250	S4(Phospho)		2.68921	2	650.788	1300.57	0.157373	4821	exp2_Atg1ko_Atg9_45min_rapa.raw
FTGS#PLNNTNR	YDL149W	1	T(2): 7.5; S(4): 92.5; T(9): 0.0	S4	S250	S4(Phospho)		2.28382	2	650.788	1300.57	0.157373	4822	exp2_Atg1ko_Atg9_45min_rapa.raw
FTGS#PLNNTNR	YDL149W	1	T(2): 0.0; S(4): 100.0; T(9): 0.0	S4	S250	S4(Phospho)		3.44881	2	650.788	1300.57	-0.124205	4844	exp2_Atg1ko_Atg9_45min_rapa.raw
FTGS#PLNNTNR	YDL149W	1	T(2): 4.9; S(4): 95.1; T(9): 0.0	S4	S250	S4(Phospho)		MASCOT	2	650.788	1300.57	-0.124205	4845	exp2_Atg1ko_Atg9_45min_rapa.raw
FTGS#PLNNTNR	YDL149W	1	T(2): 0.0; S(4): 100.0; T(9): 0.0	S4	S250	S4(Phospho)		2.81209	2	650.788	1300.57	-0.124205	4866	exp2_Atg1ko_Atg9_45min_rapa.raw
FTGS#PLNNTNR	YDL149W	1	T(2): 7.5; S(4): 92.5; T(9): 0.0	S4	S250	S4(Phospho)		2.39666	2	650.788	1300.57	-0.124205	4867	exp2_Atg1ko_Atg9_45min_rapa.raw
FTGS#PLNNTNR	YDL149W	1	T(2): 0.0; S(4): 100.0; T(9): 0.0	S4	S250	S4(Phospho)		2.96747	2	650.788	1300.57	0.251232	4889	exp2_Atg1ko_Atg9_45min_rapa.raw
FTGS#PLNNTNR	YDL149W	1	T(2): 11.6; S(4): 88.3; T(9): 0.1	S4	S250	S4(Phospho)		MASCOT	2	650.788	1300.57	0.251232	4890	exp2_Atg1ko_Atg9_45min_rapa.raw
FTGS#PLNNTNR	YDL149W	1	T(2): 0.0; S(4): 100.0; T(9): 0.0	S4	S250	S4(Phospho)		3.09545	2	650.788	1300.57	0.251232	4912	exp2_Atg1ko_Atg9_45min_rapa.raw
FTGS#PLNNTNR	YDL149W	1	T(2): 0.0; S(4): 100.0; T(9): 0.0	S4	S250	S4(Phospho)		2.7578	2	650.788	1300.57	0.0635133	4934	exp2_Atg1ko_Atg9_45min_rapa.raw
FTGS#PLNNTNR	YDL149W	1	T(2): 0.2; S(4): 99.8; T(9): 0.0	S4	S250	S4(Phospho)		2.73468	2	650.788	1300.57	0.251232	4957	exp2_Atg1ko_Atg9_45min_rapa.raw
FTGS#PLNNTNR	YDL149W	1	T(2): 0.0; S(4): 100.0; T(9): 0.0	S4	S250	S4(Phospho)		2.85165	2	650.788	1300.57	0.0635133	4979	exp2_Atg1ko_Atg9_45min_rapa.raw
FTGS#PLNNTNR	YDL149W	1	T(2): 1.4; S(4): 97.3; T(9): 1.4	S4	S250	S4(Phospho)		2.32476	2	650.788	1300.57	0.157373	5024	exp2_Atg1ko_Atg9_45min_rapa.raw
FTGS#PLNNTNR	YDL149W	1	T(2): 15.1; S(4): 81.6; T(9): 3.4	S4	S250	S4(Phospho)		MASCOT	2	650.788	1300.57	0.157373	5025	exp2_Atg1ko_Atg9_45min_rapa.raw
FTGS#PLnNTNR	YDL149W	1	T(2): 0.0; S(4): 100.0; T(9): 0.0	S4	S250	S4(Phospho); N7(Deamidated)		3.79487	2	651.28	1301.55	0.0579251	5081	exp2_Atg1ko_Atg9_45min_rapa.raw
FTGS#PLNnTNR	YDL149W	1	T(2): 0.0; S(4): 100.0; T(9): 0.0	S4	S250	S4(Phospho); N8(Deamidated)		3.53487	2	651.28	1301.55	0.33929	5104	exp2_Atg1ko_Atg9_45min_rapa.raw
FTGS#PLNnTNR	YDL149W	1	T(2): 6.7; S(4): 90.7; T(9): 2.5	S4	S250	S4(Phospho); N8(Deamidated)		MASCOT	2	651.28	1301.55	0.33929	5105	exp2_Atg1ko_Atg9_45min_rapa.raw
FTGS#PLnNTNR	YDL149W	1	T(2): 0.5; S(4): 99.5; T(9): 0.0	S4	S250	S4(Phospho); N7(Deamidated)		MASCOT	2	651.28	1301.55	0.151713	5125	exp2_Atg1ko_Atg9_45min_rapa.raw
FTGS#PLnNTNR	YDL149W	1	T(2): 8.5; S(4): 90.2; T(9): 1.2	S4	S250	S4(Phospho); N7(Deamidated)		MASCOT	2	651.28	1301.55	0.151713	5126	exp2_Atg1ko_Atg9_45min_rapa.raw
FTGS#PLnNTNR	YDL149W	1	T(2): 12.5; S(4): 87.5; T(9): 0.0	S4	S250	S4(Phospho); N7(Deamidated)		MASCOT	2	651.279	1301.55	-0.598593	5149	exp2_Atg1ko_Atg9_45min_rapa.raw
FTGS#PLnNTNR	YDL149W	1	T(2): 0.1; S(4): 99.9; T(9): 0.0	S4	S250	S4(Phospho); N7(Deamidated)		3.00482	2	651.28	1301.55	0.0579251	5170	exp2_Atg1ko_Atg9_45min_rapa.raw
FTGS#PLnNTNR	YDL149W	1	T(2): 9.1; S(4): 90.7; T(9): 0.2	S4	S250	S4(Phospho); N7(Deamidated)		MASCOT	2	651.28	1301.55	0.0579251	5171	exp2_Atg1ko_Atg9_45min_rapa.raw
FTGS#PLnNTNR	YDL149W	1	T(2): 0.1; S(4): 99.8; T(9): 0.1	S4	S250	S4(Phospho); N7(Deamidated)		3.30066	2	651.28	1301.55	-0.129651	5206	exp2_Atg1ko_Atg9_45min_rapa.raw
FTGS#PLnNTNR	YDL149W	1	T(2): 10.9; S(4): 89.0; T(9): 0.1	S4	S250	S4(Phospho); N7(Deamidated)		2.43552	2	651.28	1301.55	-0.129651	5207	exp2_Atg1ko_Atg9_45min_rapa.raw
FTGS#PLnNTNR	YDL149W	1	T(2): 0.0; S(4): 99.9; T(9): 0.0	S4	S250	S4(Phospho); N7(Deamidated)		3.42955	2	651.28	1301.55	0.33929	5229	exp2_Atg1ko_Atg9_45min_rapa.raw
FTGS#PLnNTNR	YDL149W	1	T(2): 9.8; S(4): 90.2; T(9): 0.0	S4	S250	S4(Phospho); N7(Deamidated)		2.77563	2	651.28	1301.55	0.33929	5230	exp2_Atg1ko_Atg9_45min_rapa.raw
FTGS#PLnNTNR	YDL149W	1	T(2): 0.0; S(4): 99.9; T(9): 0.0	S4	S250	S4(Phospho); N7(Deamidated)		2.97486	2	651.28	1301.55	0.33929	5273	exp2_Atg1ko_Atg9_45min_rapa.raw
FTGS#PLnNTNR	YDL149W	1	T(2): 8.4; S(4): 91.5; T(9): 0.0	S4	S250	S4(Phospho); N7(Deamidated)		2.59638	2	651.28	1301.55	0.33929	5274	exp2_Atg1ko_Atg9_45min_rapa.raw
FTGS#PLnNTNR	YDL149W	1	T(2): 0.0; S(4): 100.0; T(9): 0.0	S4	S250	S4(Phospho); N7(Deamidated)		3.45863	2	651.28	1301.55	0.714442	5339	exp2_Atg1ko_Atg9_45min_rapa.raw
FTGS#PLnNTNR	YDL149W	1	T(2): 10.3; S(4): 89.7; T(9): 0.0	S4	S250	S4(Phospho); N7(Deamidated)		MASCOT	2	651.28	1301.55	0.714442	5340	exp2_Atg1ko_Atg9_45min_rapa.raw
FTGS#PLnNTNR	YDL149W	1	T(2): 0.3; S(4): 99.7; T(9): 0.0	S4	S250	S4(Phospho); N7(Deamidated)		3.33501	2	651.28	1301.55	0.80823	5376	exp2_Atg1ko_Atg9_45min_rapa.raw
FTGS#PLnNTNR	YDL149W	1	T(2): 8.5; S(4): 91.5; T(9): 0.0	S4	S250	S4(Phospho); N7(Deamidated)		MASCOT	2	651.28	1301.55	0.80823	5377	exp2_Atg1ko_Atg9_45min_rapa.raw
FTGS#PLnNTNR	YDL149W	1	T(2): 0.4; S(4): 99.6; T(9): 0.0	S4	S250	S4(Phospho); N7(Deamidated)		2.91	2	651.28	1301.55	0.526866	5400	exp2_Atg1ko_Atg9_45min_rapa.raw
FTGS#PLnNTNR	YDL149W	1	T(2): 7.5; S(4): 92.5; T(9): 0.0	S4	S250	S4(Phospho); N7(Deamidated)		2.80675	2	651.28	1301.55	0.526866	5401	exp2_Atg1ko_Atg9_45min_rapa.raw
FTGS#PLnNTNR	YDL149W	1	T(2): 0.0; S(4): 100.0; T(9): 0.0	S4	S250	S4(Phospho); N7(Deamidated)		3.56071	2	651.28	1301.55	0.620654	5431	exp2_Atg1ko_Atg9_45min_rapa.raw
FTGS#PLnNTNR	YDL149W	1	T(2): 11.7; S(4): 86.2; T(9): 2.2	S4	S250	S4(Phospho); N7(Deamidated)		MASCOT	2	651.28	1301.55	0.620654	5432	exp2_Atg1ko_Atg9_45min_rapa.raw
FTGS#PLnNTNR	YDL149W	1	T(2): 0.0; S(4): 100.0; T(9): 0.0	S4	S250	S4(Phospho); N7(Deamidated)		3.06705	2	651.281	1301.55	1.18338	5458	exp2_Atg1ko_Atg9_45min_rapa.raw
SNIS#VLNNTPEDRINTL	YDL149W	1	S(1): 5.4; S(4): 94.6; T(9): 0.0; T(16): 0.0	S4	S274	S4(Phospho)		4.15666	2	990.476	1979.94	0.655295	12589	exp4_Atg1wt_Atg9_45min_rapa.raw
NIDGEDTHS#MDEDSLTk	YDL149W	1	T(7): 93.0; S(9): 7.0; S(14): 0.0; T(16): 0.0	T7	T785	S9(Phospho); K17(Label:13C(6))	0.848177	4.52268	2	996.896	1992.78	0.477822	6223	exp20_SILAC_ko_wt_Atg9.raw
NIDGEDTHS#M*DEDSLTK	YDL149W	1	T(7): 85.2; S(9): 14.5; S(14): 0.1; T(16): 0.2	T7	T785	S9(Phospho); M10(Oxidation)		3.16812	2	1001.88	2002.76	-0.100357	4307	exp2_Atg1ko_Atg9_45min_rapa.raw
NIDGEDTHS#M*DEDSLTkk	YDL149W	1	T(7): 1.8; S(9): 98.2; S(14): 0.1; T(16): 0.0	S9	S787	S9(Phospho); M10(Oxidation); K17(Label:13C(6)); K18(Label:13C(6))	0.811874	3.76193	2	1071.95	2142.89	-0.594391	2329	exp15_SILAC_ko_wt_Atg9.raw
NIDGEDTHS#M*DEDSLTKK	YDL149W	1	T(7): 0.6; S(9): 99.1; S(14): 0.1; T(16): 0.1	S9	S787	S9(Phospho); M10(Oxidation)	0.817754	4.80895	2	1065.93	2130.85	-0.0367068	2312	exp15_SILAC_ko_wt_Atg9.raw
NIDGEDTHS#M*DEDSLTKK	YDL149W	1	T(7): 2.5; S(9): 92.4; S(14): 2.5; T(16): 2.5	S9	S787	S9(Phospho); M10(Oxidation)	0.844846	3.35537	3	710.956	2130.85	-0.243522	2233	exp15_SILAC_ko_wt_Atg9.raw
NIDGEDTHS#M*DEDSLTkk	YDL149W	1	T(7): 4.0; S(9): 96.0; S(14): 0.0; T(16): 0.0	S9	S787	S9(Phospho); M10(Oxidation); K17(Label:13C(6)); K18(Label:13C(6))	0.844846	2.92757	3	714.969	2142.89	-0.401288	2308	exp15_SILAC_ko_wt_Atg9.raw
NIDGEDTHS#M*DEDSLTkk	YDL149W	1	T(7): 0.5; S(9): 99.5; S(14): 0.0; T(16): 0.0	S9	S787	S9(Phospho); M10(Oxidation); K17(Label:13C(6)); K18(Label:13C(6))	0.850965	3.36173	3	714.969	2142.89	-0.401288	2309	exp15_SILAC_ko_wt_Atg9.raw
NIDGEDTHS#M*DEDSLTK	YDL149W	1	T(7): 0.1; S(9): 99.9; S(14): 0.0; T(16): 0.0	S9	S787	S9(Phospho); M10(Oxidation)	0.893313	5.25522	2	1001.88	2002.76	-1.31938	2802	exp15_SILAC_ko_wt_Atg9.raw
NIDGEDTHS#M*DEDSLTk	YDL149W	1	T(7): 0.0; S(9): 100.0; S(14): 0.0; T(16): 0.0	S9	S787	S9(Phospho); M10(Oxidation); K17(Label:13C(6))	0.899783	5.30053	2	1004.89	2008.78	-0.640699	2871	exp15_SILAC_ko_wt_Atg9.raw
NIDGEDT#HSM*DEDSLTKK	YDL149W	1	T(7): 21.1; S(9): 75.6; S(14): 2.4; T(16): 1.0	S9	S787	T7(Phospho); M10(Oxidation)	0.825215	3.27254	3	710.956	2130.85	0.186131	3014	exp19_SILAC_ko_wt_Atg9.raw
NIDGEDTHS#M*DEDSLTkk	YDL149W	1	T(7): 0.1; S(9): 99.9; S(14): 0.0; T(16): 0.0	S9	S787	S9(Phospho); M10(Oxidation); K17(Label:13C(6)); K18(Label:13C(6))	0.765445	3.40936	2	1071.95	2142.89	-0.708322	2902	exp19_SILAC_ko_wt_Atg9.raw
NIDGEDTHS#M*DEDSLTkk	YDL149W	1	T(7): 8.6; S(9): 91.4; S(14): 0.0; T(16): 0.0	S9	S787	S9(Phospho); M10(Oxidation); K17(Label:13C(6)); K18(Label:13C(6))	0.778478	3.87679	2	1071.95	2142.9	0.886703	2954	exp19_SILAC_ko_wt_Atg9.raw
NIDGEDTHS#M*DEDSLTKK	YDL149W	1	T(7): 0.3; S(9): 99.4; S(14): 0.3; T(16): 0.1	S9	S787	S9(Phospho); M10(Oxidation)	0.825215	3.06743	3	710.956	2130.85	0.272062	2961	exp19_SILAC_ko_wt_Atg9.raw
NIDGEDTHS#M*DEDSLTk	YDL149W	1	T(7): 0.0; S(9): 100.0; S(14): 0.0; T(16): 0.0	S9	S787	S9(Phospho); M10(Oxidation); K17(Label:13C(6))	0.787505	4.72136	2	1004.89	2008.78	0.696206	3721	exp19_SILAC_ko_wt_Atg9.raw
NIDGEDTHS#M*DEDSLTk	YDL149W	1	T(7): 2.3; S(9): 97.7; S(14): 0.0; T(16): 0.0	S9	S787	S9(Phospho); M10(Oxidation); K17(Label:13C(6))	0.787505	4.46072	2	1004.89	2008.78	0.878511	3772	exp19_SILAC_ko_wt_Atg9.raw
NIDGEDTHS#M*DEDSLTk	YDL149W	1	T(7): 1.4; S(9): 98.6; S(14): 0.0; T(16): 0.0	S9	S787	S9(Phospho); M10(Oxidation); K17(Label:13C(6))	0.787505	3.48562	2	1004.89	2008.78	-0.0937827	3885	exp19_SILAC_ko_wt_Atg9.raw
NIDGEDTHS#M*DEDSLTK	YDL149W	1	T(7): 1.4; S(9): 98.6; S(14): 0.0; T(16): 0.0	S9	S787	S9(Phospho); M10(Oxidation)	0.800914	5.04152	2	1001.88	2002.76	-0.344161	3835	exp19_SILAC_ko_wt_Atg9.raw
NIDGEDTHS#MDEDSLTK	YDL149W	1	T(7): 14.6; S(9): 85.2; S(14): 0.1; T(16): 0.2	S9	S787	S9(Phospho)	0.733401	2.72141	2	993.886	1986.77	0.780136	5164	exp19_SILAC_ko_wt_Atg9.raw
NIDGEDTHS#MDEDSLTk	YDL149W	1	T(7): 0.5; S(9): 99.5; S(14): 0.0; T(16): 0.0	S9	S787	S9(Phospho); K17(Label:13C(6))	0.822385	3.90531	2	996.895	1992.78	-0.686045	5219	exp19_SILAC_ko_wt_Atg9.raw
NIDGEDTHS#M*DEDSLTk	YDL149W	1	T(7): 0.2; S(9): 99.8; S(14): 0.0; T(16): 0.0	S9	S787	S9(Phospho); M10(Oxidation); K17(Label:13C(6))	0.839118	4.5066	2	1004.89	2008.78	-0.21532	4758	exp20_SILAC_ko_wt_Atg9.raw
NIDGEDTHS#MDEDSLTk	YDL149W	1	T(7): 1.0; S(9): 98.7; S(14): 0.2; T(16): 0.2	S9	S787	S9(Phospho); K17(Label:13C(6))	0.848177	3.97841	2	996.896	1992.78	0.294054	6075	exp20_SILAC_ko_wt_Atg9.raw
NIDGEDTHS#MDEDSLTk	YDL149W	1	T(7): 0.6; S(9): 99.4; S(14): 0.0; T(16): 0.0	S9	S787	S9(Phospho); K17(Label:13C(6))	0.851569	5.27302	2	996.895	1992.78	-0.195995	6114	exp20_SILAC_ko_wt_Atg9.raw
NIDGEDTHS#MDEDSLTK	YDL149W	1	T(7): 4.6; S(9): 89.5; S(14): 4.6; T(16): 1.3	S9	S787	S9(Phospho)	0.705568	3.19769	3	662.926	1986.76	0.00534632	6188	exp20_SILAC_ko_wt_Atg9.raw
NIDGEDTHS#M*DEDSLTK	YDL149W	1	T(7): 0.2; S(9): 99.8; S(14): 0.0; T(16): 0.0	S9	S787	S9(Phospho); M10(Oxidation)		4.16256	2	1001.88	2002.76	0.0215454	3471	exp3_Atg1wt_Atg9_45min_rapa.raw
NIDGEDTHS#M*DEDSLTK	YDL149W	1	T(7): 7.6; S(9): 90.7; S(14): 0.8; T(16): 0.8	S9	S787	S9(Phospho); M10(Oxidation)		2.1061	2	1001.88	2002.76	0.0215454	3472	exp3_Atg1wt_Atg9_45min_rapa.raw
NIDGEDTHS#MDEDSLTKK	YDL149W	1	T(7): 7.4; S(9): 82.5; S(14): 2.7; T(16): 7.4	S9	S787	S9(Phospho)		3.33163	2	1057.93	2114.86	1.36814	3884	exp3_Atg1wt_Atg9_45min_rapa.raw
NIDGEDTHS#MDEDSLTKK	YDL149W	1	T(7): 0.5; S(9): 99.5; S(14): 0.0; T(16): 0.0	S9	S787	S9(Phospho)		4.08771	2	1057.93	2114.86	0.213734	3888	exp3_Atg1wt_Atg9_45min_rapa.raw
NIDGEDTHS#MDEDSLTK	YDL149W	1	T(7): 2.9; S(9): 96.9; S(14): 0.0; T(16): 0.1	S9	S787	S9(Phospho)		4.00494	2	993.885	1986.76	-0.571583	4038	exp3_Atg1wt_Atg9_45min_rapa.raw
NIDGEDT#HSMDEDSLTKK	YDL149W	1	T(7): 1.6; S(9): 98.4; S(14): 0.0; T(16): 0.0	S9	S787	T7(Phospho)		MASCOT	2	1057.93	2114.86	1.36814	3883	exp3_Atg1wt_Atg9_45min_rapa.raw
NIDGEDTHS#MDEDSLTK	YDL149W	1	T(7): 0.2; S(9): 99.7; S(14): 0.2; T(16): 0.0	S9	S787	S9(Phospho)		4.32853	2	993.885	1986.76	-0.0800484	6970	exp7_Atg1wt_Atg9_45min_rapa.raw
NIDGEDTHS#MDEDSLTKK	YDL149W	1	T(7): 0.0; S(9): 100.0; S(14): 0.0; T(16): 0.0	S9	S787	S9(Phospho)		5.69646	2	1057.93	2114.86	0.444615	4630	exp8_Atg1wt_Atg9_45min_rapa.raw
NIDGEDTHS#MDEDSLTK	YDL149W	1	T(7): 0.2; S(9): 99.8; S(14): 0.0; T(16): 0.0	S9	S787	S9(Phospho)		5.28465	2	993.886	1986.76	0.165719	5889	exp8_Atg1wt_Atg9_45min_rapa.raw
NIDGEDTHS#MDEDSLTKK	YDL149W	1	T(7): 19.9; S(9): 75.6; S(14): 2.2; T(16): 2.2	S9	S787	S9(Phospho)		3.35083	3	705.625	2114.86	0.669138	4472	exp8_Atg1wt_Atg9_45min_rapa.raw
NIDGEDTHS#MDEDSLTKK	YDL149W	1	T(7): 5.9; S(9): 92.1; S(14): 1.8; T(16): 0.3	S9	S787	S9(Phospho)		3.15304	3	705.625	2114.86	0.236236	4605	exp8_Atg1wt_Atg9_45min_rapa.raw
NIDGEDTHS#MDEDSLTK	YDL149W	1	T(7): 6.7; S(9): 93.1; S(14): 0.1; T(16): 0.1	S9	S787	S9(Phospho)		4.84843	2	993.886	1986.76	0.534369	6008	exp8_Atg1wt_Atg9_45min_rapa.raw
NIDGEDTHS#MDEDSLTK	YDL149W	1	T(7): 0.1; S(9): 99.9; S(14): 0.0; T(16): 0.0	S9	S787	S9(Phospho)		4.69461	2	993.887	1986.77	1.14879	3848	exp1_Atg1ko_Atg9_45min_rapa.raw
NIDGEDTHS#M*DEDSLTKK	YDL149W	1	T(7): 17.3; S(9): 82.3; S(14): 0.3; T(16): 0.0	S9	S787	S9(Phospho); M10(Oxidation)		2.86315	3	710.956	2130.85	-0.243522	3237	exp2_Atg1ko_Atg9_45min_rapa.raw
NIDGEDTHS#M*DEDSLTKK	YDL149W	1	T(7): 11.9; S(9): 84.0; S(14): 2.1; T(16): 2.1	S9	S787	S9(Phospho); M10(Oxidation)		2.94466	3	710.956	2130.85	0.0142699	3260	exp2_Atg1ko_Atg9_45min_rapa.raw
NIDGEDTHS#M*DEDSLTKK	YDL149W	1	T(7): 5.8; S(9): 82.6; S(14): 5.8; T(16): 5.8	S9	S787	S9(Phospho); M10(Oxidation)		3.09606	3	710.956	2130.85	-0.243522	3301	exp2_Atg1ko_Atg9_45min_rapa.raw
NIDGEDTHS#M*DEDSLTKK	YDL149W	1	T(7): 2.6; S(9): 94.2; S(14): 2.6; T(16): 0.6	S9	S787	S9(Phospho); M10(Oxidation)		2.8376	3	710.956	2130.85	-0.0716607	3347	exp2_Atg1ko_Atg9_45min_rapa.raw
NIDGEDTHS#M*DEDSLTKK	YDL149W	1	T(7): 10.2; S(9): 87.0; S(14): 1.4; T(16): 1.4	S9	S787	S9(Phospho); M10(Oxidation)		2.79529	3	710.956	2130.85	-0.0716607	3427	exp2_Atg1ko_Atg9_45min_rapa.raw
NIDGEDTHS#M*DEDSLTKK	YDL149W	1	T(7): 3.3; S(9): 92.7; S(14): 3.3; T(16): 0.7	S9	S787	S9(Phospho); M10(Oxidation)		3.4695	3	710.956	2130.85	-0.157591	3521	exp2_Atg1ko_Atg9_45min_rapa.raw
NIDGEDTHS#M*DEDSLTKK	YDL149W	1	T(7): 2.8; S(9): 94.4; S(14): 2.8; T(16): 0.0	S9	S787	S9(Phospho); M10(Oxidation)		3.50698	3	710.956	2130.85	0.0142699	3543	exp2_Atg1ko_Atg9_45min_rapa.raw
NIDGEDTHS#M*DEDSLTK	YDL149W	1	T(7): 0.5; S(9): 99.4; S(14): 0.0; T(16): 0.0	S9	S787	S9(Phospho); M10(Oxidation)		4.7917	2	1001.88	2002.76	-0.100357	4306	exp2_Atg1ko_Atg9_45min_rapa.raw
NIDGEDTHS#M*DEDSLTK	YDL149W	1	T(7): 0.0; S(9): 100.0; S(14): 0.0; T(16): 0.0	S9	S787	S9(Phospho); M10(Oxidation)		4.24693	2	1001.88	2002.76	-0.648917	4323	exp2_Atg1ko_Atg9_45min_rapa.raw
NIDGEDTHS#M*DEDSLTK	YDL149W	1	T(7): 4.2; S(9): 93.6; S(14): 1.1; T(16): 1.1	S9	S787	S9(Phospho); M10(Oxidation)		3.02734	2	1001.88	2002.76	-0.648917	4324	exp2_Atg1ko_Atg9_45min_rapa.raw
NIDGEDTHS#M*DEDSLTK	YDL149W	1	T(7): 0.2; S(9): 99.8; S(14): 0.0; T(16): 0.0	S9	S787	S9(Phospho); M10(Oxidation)		4.68832	2	1001.88	2002.76	0.0824965	4405	exp2_Atg1ko_Atg9_45min_rapa.raw
NIDGEDTHS#M*DEDSLTK	YDL149W	1	T(7): 0.0; S(9): 100.0; S(14): 0.0; T(16): 0.0	S9	S787	S9(Phospho); M10(Oxidation)		4.84221	2	1001.88	2002.76	-0.161308	4430	exp2_Atg1ko_Atg9_45min_rapa.raw
NIDGEDTHS#M*DEDSLTK	YDL149W	1	T(7): 7.9; S(9): 90.4; S(14): 1.1; T(16): 0.5	S9	S787	S9(Phospho); M10(Oxidation)		3.12947	2	1001.88	2002.76	-0.161308	4431	exp2_Atg1ko_Atg9_45min_rapa.raw
NIDGEDTHS#M*DEDSLTK	YDL149W	1	T(7): 0.0; S(9): 99.9; S(14): 0.0; T(16): 0.0	S9	S787	S9(Phospho); M10(Oxidation)		4.12785	2	1001.88	2002.76	-0.648917	4457	exp2_Atg1ko_Atg9_45min_rapa.raw
NIDGEDTHS#M*DEDSLTK	YDL149W	1	T(7): 13.8; S(9): 80.1; S(14): 3.0; T(16): 3.0	S9	S787	S9(Phospho); M10(Oxidation)		3.30003	2	1001.88	2002.76	-0.648917	4458	exp2_Atg1ko_Atg9_45min_rapa.raw
NIDGEDTHS#M*DEDSLTK	YDL149W	1	T(7): 2.0; S(9): 96.0; S(14): 2.0; T(16): 0.1	S9	S787	S9(Phospho); M10(Oxidation)		3.4843	2	1001.88	2002.76	-0.100357	4483	exp2_Atg1ko_Atg9_45min_rapa.raw
NIDGEDTHSM*DEDS#LTKK	YDL149W	1	T(7): 9.7; S(9): 79.1; S(14): 9.7; T(16): 1.6	S9	S787	M10(Oxidation); S14(Phospho)		3.31014	3	710.956	2130.85	-0.157591	3457	exp2_Atg1ko_Atg9_45min_rapa.raw
NIDGEDT#HSM*DEDSLT#KK	YDL149W	2	T(7): 15.3; S(9): 84.7; S(14): 84.7; T(16): 15.3	S9/S14	S787/S792	T7(Phospho); M10(Oxidation); T16(Phospho)	0.422278	2.91563	3	737.612	2210.82	0.528161	3325	exp19_SILAC_ko_wt_Atg9.raw
NIDGEDTHS#M*DEDSLTK	YDL149W	1	T(7): 3.1; S(9): 3.1; S(14): 79.2; T(16): 14.6	S14	S792	S9(Phospho); M10(Oxidation)		3.54316	2	1001.88	2002.76	0.0824965	4406	exp2_Atg1ko_Atg9_45min_rapa.raw
NIDGEDTHSMDEDSLTK	YDL149W	1	T(7): 0.0; S(9): 0.1; S(14): 5.4; T(16): 94.5	T16	T794	T16(Phospho)		2.64262	2	1057.93	2114.86	0.0982935	3667	exp1_Atg1ko_Atg9_45min_rapa.raw
NIDGEDTHS#M*DEDSLTK	YDL149W	1	T(7): 4.0; S(9): 8.5; S(14): 8.5; T(16): 79.0	T16	T794	S9(Phospho); M10(Oxidation)		MASCOT	2	1001.88	2002.76	-0.100357	4484	exp2_Atg1ko_Atg9_45min_rapa.raw
IAVNGS#HTLNSk	YDL149W	1	S(6): 93.8; T(8): 6.2; S(11): 0.0	S6	S802	S6(Phospho); K12(Label:13C(6))	-	3.69612	2	663.829	1326.65	-0.739726	2216	exp15_SILAC_ko_wt_Atg9.raw
IAVNGS#HTLNSk	YDL149W	1	S(6): 99.4; T(8): 0.6; S(11): 0.0	S6	S802	S6(Phospho); K12(Label:13C(6))	-	1.80152	2	663.829	1326.65	-0.739726	2217	exp15_SILAC_ko_wt_Atg9.raw
IAVNGS#HTLNSk	YDL149W	1	S(6): 90.5; T(8): 9.5; S(11): 0.0	S6	S802	S6(Phospho); K12(Label:13C(6))	-	3.27124	2	663.829	1326.65	0.364441	2809	exp19_SILAC_ko_wt_Atg9.raw
IAVNGS#HTLNSk	YDL149W	1	S(6): 99.4; T(8): 0.6; S(11): 0.0	S6	S802	S6(Phospho); K12(Label:13C(6))	-	3.17738	2	663.829	1326.65	-0.0956283	2826	exp19_SILAC_ko_wt_Atg9.raw
IAVNGS#HTLNSk	YDL149W	1	S(6): 86.8; T(8): 13.1; S(11): 0.0	S6	S802	S6(Phospho); K12(Label:13C(6))	-	3.07842	2	663.829	1326.65	-0.0956283	2859	exp19_SILAC_ko_wt_Atg9.raw
IAVNGSHT#LNSk	YDL149W	1	S(6): 90.1; T(8): 9.9; S(11): 0.0	S6	S802	T8(Phospho); K12(Label:13C(6))	-	3.32598	2	663.829	1326.65	0.0883995	2773	exp19_SILAC_ko_wt_Atg9.raw
IAVNGS#HTLNSk	YDL149W	1	S(6): 84.5; T(8): 15.4; S(11): 0.1	S6	S802	S6(Phospho); K12(Label:13C(6))	121.494	2.9747	2	663.829	1326.65	0.180413	3540	exp20_SILAC_ko_wt_Atg9.raw
IAVNGS#HTLNSk	YDL149W	1	S(6): 91.8; T(8): 8.0; S(11): 0.1	S6	S802	S6(Phospho); K12(Label:13C(6))	121.98	3.27173	2	663.829	1326.65	-0.0956283	3467	exp20_SILAC_ko_wt_Atg9.raw
IAVnGS#HTLNSK	YDL149W	1	S(6): 78.1; T(8): 5.0; S(11): 17.0	S6	S802	N4(Deamidated); S6(Phospho)		MASCOT	2	661.311	1321.62	0.443203	3403	exp3_Atg1wt_Atg9_45min_rapa.raw
IAVnGS#HTLNSK	YDL149W	1	S(6): 88.3; T(8): 11.6; S(11): 0.1	S6	S802	N4(Deamidated); S6(Phospho)		2.84583	2	661.311	1321.61	-0.572807	3393	exp8_Atg1wt_Atg9_45min_rapa.raw
IAVNGS#HTLNSK	YDL149W	1	S(6): 89.5; T(8): 10.5; S(11): 0.0	S6	S802	S6(Phospho)		3.05076	2	660.819	1320.63	-0.105606	2946	exp8_Atg1wt_Atg9_45min_rapa.raw
IAVNGS#HTLNSK	YDL149W	1	S(6): 90.7; T(8): 9.3; S(11): 0.0	S6	S802	S6(Phospho)		3.77001	2	660.819	1320.63	-0.382906	2919	exp8_Atg1wt_Atg9_45min_rapa.raw
IAVnGS#HTLNSK	YDL149W	1	S(6): 91.6; T(8): 8.4; S(11): 0.0	S6	S802	N4(Deamidated); S6(Phospho)		3.13807	2	661.311	1321.61	-0.110984	3927	exp8_Atg1wt_Atg9_45min_rapa.raw
IAVnGS#HTLNSK	YDL149W	1	S(6): 92.5; T(8): 7.5; S(11): 0.0	S6	S802	N4(Deamidated); S6(Phospho)		3.05966	2	661.311	1321.61	0.0737452	3621	exp8_Atg1wt_Atg9_45min_rapa.raw
IAVnGS#HTLNSK	YDL149W	1	S(6): 92.7; T(8): 7.3; S(11): 0.0	S6	S802	N4(Deamidated); S6(Phospho)		3.81207	2	661.311	1321.61	-0.0186193	3730	exp8_Atg1wt_Atg9_45min_rapa.raw
IAVnGS#HTLNSK	YDL149W	1	S(6): 92.8; T(8): 7.0; S(11): 0.1	S6	S802	N4(Deamidated); S6(Phospho)		2.43541	2	661.311	1321.61	-0.572807	3416	exp8_Atg1wt_Atg9_45min_rapa.raw
IAVNGS#HTLNSK	YDL149W	1	S(6): 92.8; T(8): 7.2; S(11): 0.0	S6	S802	S6(Phospho)		3.11099	2	660.819	1320.63	-0.19804	3127	exp8_Atg1wt_Atg9_45min_rapa.raw
IAVnGS#HTLNSK	YDL149W	1	S(6): 92.8; T(8): 7.2; S(11): 0.0	S6	S802	N4(Deamidated); S6(Phospho)		2.96189	2	661.311	1321.61	0.0737452	3573	exp8_Atg1wt_Atg9_45min_rapa.raw
IAVnGS#HTLNSK	YDL149W	1	S(6): 93.3; T(8): 6.7; S(11): 0.0	S6	S802	N4(Deamidated); S6(Phospho)		3.22384	2	661.311	1321.62	0.16611	3665	exp8_Atg1wt_Atg9_45min_rapa.raw
IAVnGS#HTLNSK	YDL149W	1	S(6): 93.9; T(8): 6.1; S(11): 0.0	S6	S802	N4(Deamidated); S6(Phospho)		3.0239	2	661.311	1321.61	0.0737452	3497	exp8_Atg1wt_Atg9_45min_rapa.raw
IAVNGS#HTLNSK	YDL149W	1	S(6): 93.9; T(8): 6.1; S(11): 0.0	S6	S802	S6(Phospho)		2.86395	2	660.819	1320.63	0.0792604	2984	exp8_Atg1wt_Atg9_45min_rapa.raw
IAVnGS#HTLNSK	YDL149W	1	S(6): 94.0; T(8): 6.0; S(11): 0.0	S6	S802	N4(Deamidated); S6(Phospho)		3.34016	2	661.311	1321.62	0.627932	3529	exp8_Atg1wt_Atg9_45min_rapa.raw
IAVNGS#HTLNSK	YDL149W	1	S(6): 95.0; T(8): 5.0; S(11): 0.0	S6	S802	S6(Phospho)		3.74227	2	660.819	1320.63	-0.47534	3089	exp8_Atg1wt_Atg9_45min_rapa.raw
IAVnGS#HTLNSK	YDL149W	1	S(6): 98.6; T(8): 1.4; S(11): 0.0	S6	S802	N4(Deamidated); S6(Phospho)		3.05767	2	661.311	1321.61	0.0737452	3850	exp8_Atg1wt_Atg9_45min_rapa.raw
IAVNGS#HTLNSK	YDL149W	1	S(6): 98.7; T(8): 1.2; S(11): 0.0	S6	S802	S6(Phospho)		2.88139	2	660.819	1320.63	-0.567773	3144	exp8_Atg1wt_Atg9_45min_rapa.raw
IAVNGS#HTLNSK	YDL149W	1	S(6): 98.9; T(8): 1.1; S(11): 0.0	S6	S802	S6(Phospho)		3.78253	2	660.819	1320.63	0.171694	3007	exp8_Atg1wt_Atg9_45min_rapa.raw
IAVnGS#HTLNSK	YDL149W	1	S(6): 99.1; T(8): 0.9; S(11): 0.0	S6	S802	N4(Deamidated); S6(Phospho)		2.89578	2	661.311	1321.61	-0.0186193	3827	exp8_Atg1wt_Atg9_45min_rapa.raw
IAVnGSHT#LNSK	YDL149W	1	S(6): 99.2; T(8): 0.8; S(11): 0.0	S6	S802	N4(Deamidated); T8(Phospho)		2.83047	2	661.311	1321.61	-0.110984	3643	exp8_Atg1wt_Atg9_45min_rapa.raw
IAVNGS#HTLNSK	YDL149W	1	S(6): 99.3; T(8): 0.7; S(11): 0.0	S6	S802	S6(Phospho)		3.08475	2	660.819	1320.63	-0.567773	3104	exp8_Atg1wt_Atg9_45min_rapa.raw
IAVnGS#HTLNSK	YDL149W	1	S(6): 99.4; T(8): 0.6; S(11): 0.0	S6	S802	N4(Deamidated); S6(Phospho)		3.35624	2	661.311	1321.61	0.0737452	3876	exp8_Atg1wt_Atg9_45min_rapa.raw
IAVnGS#HTLNSK	YDL149W	1	S(6): 99.4; T(8): 0.6; S(11): 0.0	S6	S802	N4(Deamidated); S6(Phospho)		3.24584	2	661.311	1321.61	-0.203348	3778	exp8_Atg1wt_Atg9_45min_rapa.raw
IAVnGS#HTLNSK	YDL149W	1	S(6): 99.4; T(8): 0.6; S(11): 0.0	S6	S802	N4(Deamidated); S6(Phospho)		2.80713	2	661.311	1321.61	-0.0186193	3686	exp8_Atg1wt_Atg9_45min_rapa.raw
IAVnGS#HTLNSK	YDL149W	1	S(6): 99.5; T(8): 0.5; S(11): 0.0	S6	S802	N4(Deamidated); S6(Phospho)		3.5507	2	661.311	1321.61	-0.480442	3801	exp8_Atg1wt_Atg9_45min_rapa.raw
IAVNGS#HTLNSK	YDL149W	1	S(6): 99.5; T(8): 0.5; S(11): 0.0	S6	S802	S6(Phospho)		3.23992	2	660.819	1320.63	0.35656	3059	exp8_Atg1wt_Atg9_45min_rapa.raw
IAVnGS#HTLNSK	YDL149W	1	S(6): 99.7; T(8): 0.3; S(11): 0.0	S6	S802	N4(Deamidated); S6(Phospho)		3.91312	2	661.311	1321.62	0.16611	3551	exp8_Atg1wt_Atg9_45min_rapa.raw
IAVNGS#HTLNSK	YDL149W	1	S(6): 99.7; T(8): 0.3; S(11): 0.0	S6	S802	S6(Phospho)		3.86712	2	660.819	1320.63	0.171694	3025	exp8_Atg1wt_Atg9_45min_rapa.raw
IAVnGS#HTLNSK	YDL149W	1	S(6): 99.7; T(8): 0.3; S(11): 0.0	S6	S802	N4(Deamidated); S6(Phospho)		2.69322	2	661.311	1321.61	-0.0186193	3601	exp8_Atg1wt_Atg9_45min_rapa.raw
IAVnGS#HTLNSK	YDL149W	1	S(6): 99.8; T(8): 0.2; S(11): 0.0	S6	S802	N4(Deamidated); S6(Phospho)		2.97612	2	661.311	1321.61	-0.0186193	3753	exp8_Atg1wt_Atg9_45min_rapa.raw
IAVnGS#HTLNSK	YDL149W	1	S(6): 99.9; T(8): 0.1; S(11): 0.0	S6	S802	N4(Deamidated); S6(Phospho)		3.849	2	661.311	1321.62	0.16611	3708	exp8_Atg1wt_Atg9_45min_rapa.raw
IAVNGSHT#LNSk	YDL149W	1	S(6): 10.9; T(8): 89.1; S(11): 0.1	T8	T804	T8(Phospho); K12(Label:13C(6))	121.98	3.6211	2	663.829	1326.65	0.0883995	3421	exp20_SILAC_ko_wt_Atg9.raw
IAVnGS#HTLNSK	YDL149W	1	S(6): 2.2; T(8): 95.6; S(11): 2.2	T8	T804	N4(Deamidated); S6(Phospho)		2.55971	2	661.311	1321.62	0.443203	3402	exp3_Atg1wt_Atg9_45min_rapa.raw
IAVNGSHT#LNSK	YDL149W	1	S(6): 1.5; T(8): 97.0; S(11): 1.5	T8	T804	T8(Phospho)		MASCOT	2	660.819	1320.63	0.35656	3247	exp3_Atg1wt_Atg9_45min_rapa.raw
IAVNGS#HTLNSK	YDL149W	1	S(6): 0.7; T(8): 99.3; S(11): 0.1	T8	T804	S6(Phospho)		2.78972	2	660.819	1320.63	0.0792604	3163	exp8_Atg1wt_Atg9_45min_rapa.raw
IAVNGS#HTLNSK	YDL149W	1	S(6): 10.1; T(8): 89.8; S(11): 0.1	T8	T804	S6(Phospho)		2.86467	2	660.819	1320.63	-0.567773	2891	exp8_Atg1wt_Atg9_45min_rapa.raw
IAVNGS#HTLNSK	YDL149W	1	S(6): 11.9; T(8): 86.0; S(11): 2.1	T8	T804	S6(Phospho)		2.61385	2	660.819	1320.63	0.171694	2863	exp8_Atg1wt_Atg9_45min_rapa.raw
IAVnGS#HTLNSK	YDL149W	1	S(6): 15.0; T(8): 81.8; S(11): 3.2	T8	T804	N4(Deamidated); S6(Phospho)		3.03236	2	661.311	1321.62	0.350839	4254	exp8_Atg1wt_Atg9_45min_rapa.raw
IAVnGSHT#LNSK	YDL149W	1	S(6): 7.7; T(8): 92.3; S(11): 0.0	T8	T804	N4(Deamidated); T8(Phospho)		2.68765	2	661.311	1321.61	-0.110984	3902	exp8_Atg1wt_Atg9_45min_rapa.raw
IAVNGS#HTLNSK	YDL149W	1	S(6): 8.1; T(8): 91.9; S(11): 0.0	T8	T804	S6(Phospho)		3.3041	2	660.819	1320.63	-0.0131729	3214	exp8_Atg1wt_Atg9_45min_rapa.raw
IAVNGS#HTLNSK	YDL149W	1	S(6): 8.1; T(8): 91.9; S(11): 0.0	T8	T804	S6(Phospho)		3.12677	2	660.819	1320.63	-0.0131729	3185	exp8_Atg1wt_Atg9_45min_rapa.raw
IAVnGSHT#LNSK	YDL149W	1	S(6): 9.6; T(8): 90.3; S(11): 0.2	T8	T804	N4(Deamidated); T8(Phospho)		2.93331	2	661.311	1321.62	0.535568	3477	exp8_Atg1wt_Atg9_45min_rapa.raw
S#KFTAEDHSDKDLANNK	YDL149W	1	S(1): 77.7; T(4): 4.6; S(9): 17.7	S1	S811	S1(Phospho)		3.61215	2	1000.44	1999.88	-0.301334	3111	exp1_Atg1ko_Atg9_45min_rapa.raw
S#KFTAEDHSDKDLANNK	YDL149W	1	S(1): 96.1; T(4): 3.7; S(9): 0.2	S1	S811	S1(Phospho)		3.56831	2	1000.44	1999.88	-0.301334	3110	exp1_Atg1ko_Atg9_45min_rapa.raw
FTAEDHS#DKDLANNK	YDL149W	1	T(2): 0.5; S(7): 99.5	S7	S819	S7(Phospho)		2.7236	2	892.879	1784.75	0.782949	2430	exp8_Atg1wt_Atg9_45min_rapa.raw
FTAEDHS#DKDLANNK	YDL149W	1	T(2): 1.2; S(7): 98.8	S7	S819	S7(Phospho)		2.83955	2	892.879	1784.75	0.714553	3005	exp1_Atg1ko_Atg9_45min_rapa.raw
FTAEDHS#DKDLANNK	YDL149W	1	T(2): 8.1; S(7): 91.9	S7	S819	S7(Phospho)		2.86932	2	892.879	1784.75	0.714553	3006	exp1_Atg1ko_Atg9_45min_rapa.raw
M*LQS#YVYFM*DDYSNSENLTGk x	YDL149W	1	S(4): 32.8; Y(5): 32.8; Y(7): 32.8; Y(12): 0.9; S(13): 0.3; S(15): 0.3; T(19): 0.1	S4 x	S831 x	M1(Oxidation); S4(Phospho); M9(Oxidation); K21(Label:13C(6))	-	3.8572	3	875.029	2623.07	0.387882	13106	exp20_SILAC_ko_wt_Atg9.raw
FM*DDYSNS#ENLTGKY	YDL149W	1	Y(5): 89.0; S(6): 5.5; S(8): 5.5; T(12): 0.0; Y(15): 0.0	Y5	Y839	M2(Oxidation); S8(Phospho)		MASCOT	2	940.358	1879.71	-0.574461	10127	exp4_Atg1wt_Atg9_45min_rapa.raw
M*LQSYVYFM*DDYSNS#ENLTGk	YDL149W	1	S(4): 0.0; Y(5): 0.0; Y(7): 0.0; Y(12): 6.3; S(13): 6.3; S(15): 81.0; T(19): 6.3	S15	S842	M1(Oxidation); M9(Oxidation); S15(Phospho); K21(Label:13C(6))	-	3.47439	2	1312.04	2623.07	0.788574	10907	exp19_SILAC_ko_wt_Atg9.raw
M*LQSYVYFM*DDYSNS#ENLTGk	YDL149W	1	S(4): 0.0; Y(5): 0.1; Y(7): 0.3; Y(12): 0.3; S(13): 4.2; S(15): 94.1; T(19): 1.0	S15	S842	M1(Oxidation); M9(Oxidation); S15(Phospho); K21(Label:13C(6))	28.5487	3.87691	3	875.028	2623.07	-0.170564	10902	exp19_SILAC_ko_wt_Atg9.raw
FM*DDYSNS#ENLTGKY	YDL149W	1	Y(5): 0.0; S(6): 3.0; S(8): 97.0; T(12): 0.0; Y(15): 0.0	S8	S842	M2(Oxidation); S8(Phospho)		MASCOT	2	940.358	1879.71	-0.574461	10126	exp4_Atg1wt_Atg9_45min_rapa.raw
FM*DDYSNS#ENLTGKY	YDL149W	1	Y(5): 0.0; S(6): 0.8; S(8): 99.2; T(12): 0.0; Y(15): 0.0	S8	S842	M2(Oxidation); S8(Phospho)		MASCOT	2	940.357	1879.71	-0.899166	10184	exp4_Atg1wt_Atg9_45min_rapa.raw
KGYPNnEGDSFLNNK	YDL149W	1	Y(3): 98.2; S(10): 1.8	Y3	Y857	S10(Phospho)		3.15681	2	888.883	1776.76	0.0835802	4134	exp1_Atg1ko_Atg9_45min_rapa.raw
GYPNNEGDS#FLNNK	YDL149W	1	Y(2): 0.0; S(9): 100.0	S9	S864	S9(Phospho)	2.83679	3.44824	2	824.835	1648.66	-0.20652	7335	exp19_SILAC_ko_wt_Atg9.raw
GYPNNEGDS#FLNNk	YDL149W	1	Y(2): 5.0; S(9): 95.0	S9	S864	S9(Phospho); K14(Label:13C(6))	2.83679	3.03108	2	827.847	1654.69	1.12975	7260	exp19_SILAC_ko_wt_Atg9.raw
GYPNNEGDS#FLNNK	YDL149W	1	Y(2): 0.0; S(9): 100.0	S9	S864	S9(Phospho)	2.83679	2.65482	2	824.836	1648.67	0.681983	7305	exp19_SILAC_ko_wt_Atg9.raw
GYPNNEGDS#FLNNk	YDL149W	1	Y(2): 1.8; S(9): 98.2	S9	S864	S9(Phospho); K14(Label:13C(6))	2.91448	3.54044	2	827.847	1654.69	1.71993	7291	exp19_SILAC_ko_wt_Atg9.raw
GYPNNEGDS#FLNNk	YDL149W	1	Y(2): 3.7; S(9): 96.3	S9	S864	S9(Phospho); K14(Label:13C(6))	5.68285	3.76644	2	827.847	1654.69	1.42484	8400	exp20_SILAC_ko_wt_Atg9.raw
GYPNNEGDS#FLNNK	YDL149W	1	Y(2): 0.0; S(9): 100.0	S9	S864	S9(Phospho)	5.72678	2.84365	2	824.836	1648.66	0.459857	8430	exp20_SILAC_ko_wt_Atg9.raw
GYPNNEGDS#FLNNk	YDL149W	1	Y(2): 0.0; S(9): 100.0	S9	S864	S9(Phospho); K14(Label:13C(6))	5.72678	2.35099	2	827.846	1654.68	0.4658	8375	exp20_SILAC_ko_wt_Atg9.raw
GYPNNEGDS#FLNNK	YDL149W	1	Y(2): 0.0; S(9): 100.0	S9	S864	S9(Phospho)	-	3.72563	2	824.836	1648.67	0.681983	8904	exp12_SILAC_Atg1wt_Atg9_rapa.raw
GYPNNEGDS#FLNNK	YDL149W	1	Y(2): 0.0; S(9): 100.0	S9	S864	S9(Phospho)	-	2.83747	2	824.836	1648.67	0.904108	8818	exp12_SILAC_Atg1wt_Atg9_rapa.raw
QLPAKKGYPNNEGDS#FLNNKY	YDL149W	1	Y(8): 0.2; S(15): 99.7; Y(21): 0.2	S15	S864	S15(Phospho)		MASCOT	3	826.388	2477.15	0.316714	8196	exp4_Atg1wt_Atg9_45min_rapa.raw
QLPAKKGYPNNEGDS#FLNNKY	YDL149W	1	Y(8): 0.0; S(15): 99.9; Y(21): 0.1	S15	S864	S15(Phospho)		MASCOT	3	826.388	2477.15	0.168878	8239	exp4_Atg1wt_Atg9_45min_rapa.raw
QLPAKKGYPNNEGDS#FLNNKY	YDL149W	1	Y(8): 0.0; S(15): 100.0; Y(21): 0.0	S15	S864	S15(Phospho)		MASCOT	3	826.388	2477.15	-0.126793	8265	exp4_Atg1wt_Atg9_45min_rapa.raw
GYPNNEGDS#FLNN	YDL149W	1	Y(2): 0.3; S(9): 99.7	S9	S864	S9(Phospho)		2.94859	2	760.789	1520.57	0.498134	11164	exp7_Atg1wt_Atg9_45min_rapa.raw
KGYPNNEGDS#FLNNK	YDL149W	1	Y(3): 0.0; S(10): 100.0	S10	S864	S10(Phospho)		4.33005	2	888.884	1776.76	0.633211	5961	exp8_Atg1wt_Atg9_45min_rapa.raw
KGYPNNEGDS#FLNNK	YDL149W	1	Y(3): 0.0; S(10): 100.0	S10	S864	S10(Phospho)		3.89713	2	888.883	1776.76	0.4271	5837	exp8_Atg1wt_Atg9_45min_rapa.raw
KGYPNNEGDS#FLNNK	YDL149W	1	Y(3): 0.0; S(10): 100.0	S10	S864	S10(Phospho)		3.82838	2	888.884	1776.76	0.495804	5910	exp8_Atg1wt_Atg9_45min_rapa.raw
KGYPNNEGDS#FLNNK	YDL149W	1	Y(3): 0.0; S(10): 100.0	S10	S864	S10(Phospho)		3.57168	2	888.883	1776.76	-0.534755	5873	exp8_Atg1wt_Atg9_45min_rapa.raw
KGYPNNEGDS#FLNNK	YDL149W	1	Y(3): 0.0; S(10): 100.0	S10	S864	S10(Phospho)		3.01792	2	888.884	1776.76	0.495804	5790	exp8_Atg1wt_Atg9_45min_rapa.raw
KGYPNNEGDS#FLNNK	YDL149W	1	Y(3): 0.1; S(10): 99.9	S10	S864	S10(Phospho)		3.82558	2	888.883	1776.76	0.0835802	6067	exp8_Atg1wt_Atg9_45min_rapa.raw
GYPNNEGDS#FLNNK	YDL149W	1	Y(2): 0.0; S(9): 100.0	S9	S864	S9(Phospho)		3.67331	2	824.837	1648.67	1.79261	8078	exp8_Atg1wt_Atg9_45min_rapa.raw
GYPNNEGDS#FLNNK	YDL149W	1	Y(2): 0.0; S(9): 100.0	S9	S864	S9(Phospho)		3.55925	2	824.837	1648.67	1.64453	8118	exp8_Atg1wt_Atg9_45min_rapa.raw
GYPNNEGDS#FLNNK	YDL149W	1	Y(2): 0.1; S(9): 99.9	S9	S864	S9(Phospho)		3.65649	2	824.837	1648.67	1.79261	8159	exp8_Atg1wt_Atg9_45min_rapa.raw
GYPNNEGDS#FLNNK	YDL149W	1	Y(2): 0.1; S(9): 99.9	S9	S864	S9(Phospho)		3.45189	2	824.837	1648.67	1.86665	8098	exp8_Atg1wt_Atg9_45min_rapa.raw
KGYPNNEGDS#FLNNK	YDL149W	1	Y(3): 0.3; S(10): 99.7	S10	S864	S10(Phospho)		2.9313	2	888.883	1776.76	-0.672163	4119	exp1_Atg1ko_Atg9_45min_rapa.raw
KGYPNNEGDS#FLNNK	YDL149W	1	Y(3): 0.3; S(10): 99.7	S10	S864	S10(Phospho)		2.3597	2	888.883	1776.76	-0.672163	4120	exp1_Atg1ko_Atg9_45min_rapa.raw
KGYPNNEGDS#FLNNK	YDL149W	1	Y(3): 0.0; S(10): 100.0	S10	S864	S10(Phospho)		4.56636	2	888.884	1776.76	0.564507	5961	exp2_Atg1ko_Atg9_45min_rapa.raw
KGYPNNEGDS#FLNNK	YDL149W	1	Y(3): 0.7; S(10): 99.3	S10	S864	S10(Phospho)		2.65956	2	888.884	1776.76	0.564507	5962	exp2_Atg1ko_Atg9_45min_rapa.raw
HALGPGHNIS#PAIYSTR	YDL149W	1	S(10): 96.5; Y(14): 1.2; S(15): 1.2; T(16): 1.2	S10	S899	S10(Phospho)	0.463706	4.18323	3	624.303	1870.89	-1.07767	3661	exp15_SILAC_ko_wt_Atg9.raw
HALGPGHNIS#PAIYSTr	YDL149W	1	S(10): 98.1; Y(14): 0.6; S(15): 0.6; T(16): 0.6	S10	S899	S10(Phospho); R17(Label:13C(6))	0.473531	3.55219	3	626.31	1876.91	-1.0675	3767	exp15_SILAC_ko_wt_Atg9.raw
HALGPGHNIS#PAIYSTR	YDL149W	1	S(10): 100.0; Y(14): 0.0; S(15): 0.0; T(16): 0.0	S10	S899	S10(Phospho)	0.473531	2.79722	3	624.303	1870.89	-1.07767	3662	exp15_SILAC_ko_wt_Atg9.raw
HALGPGHNIS#PAIYSTR	YDL149W	1	S(10): 92.3; Y(14): 2.6; S(15): 2.6; T(16): 2.6	S10	S899	S10(Phospho)	0.46485	3.09343	3	624.304	1870.9	0.292513	6288	exp17_SILAC_ko_wt_Atg9.raw
HALGPGHNIS#PAIYSTR	YDL149W	1	S(10): 99.9; Y(14): 0.1; S(15): 0.0; T(16): 0.0	S10	S899	S10(Phospho)	0.433758	3.67241	3	624.303	1870.9	-0.0989683	5401	exp19_SILAC_ko_wt_Atg9.raw
HALGPGHNIS#PAIYSTR	YDL149W	1	S(10): 84.6; Y(14): 5.1; S(15): 5.1; T(16): 5.1	S10	S899	S10(Phospho)	0.433758	3.32043	3	624.303	1870.9	-0.0989683	5444	exp19_SILAC_ko_wt_Atg9.raw
HALGPGHNIS#PAIYSTR	YDL149W	1	S(10): 78.9; Y(14): 7.0; S(15): 7.0; T(16): 7.0	S10	S899	S10(Phospho)	0.433758	3.02075	3	624.304	1870.9	-0.00109782	5374	exp19_SILAC_ko_wt_Atg9.raw
HALGPGHNIS#PAIYSTR	YDL149W	1	S(10): 95.4; Y(14): 1.5; S(15): 1.5; T(16): 1.5	S10	S899	S10(Phospho)	0.433758	2.97965	3	624.304	1870.9	0.683995	5279	exp19_SILAC_ko_wt_Atg9.raw
HALGPGHNIS#PAIYSTR	YDL149W	1	S(10): 99.6; Y(14): 0.1; S(15): 0.1; T(16): 0.1	S10	S899	S10(Phospho)	0.450177	3.90516	3	624.303	1870.9	-0.196839	5314	exp19_SILAC_ko_wt_Atg9.raw
KGYPNNEGDS#FLNNK	YDL149W	1	Y(3): 0.0; S(10): 100.0	S10	S899	S10(Phospho)	5.24065	3.88808	2	888.885	1776.76	1.59506	5297	exp19_SILAC_ko_wt_Atg9.raw
HALGPGHNIS#PAIYSTR	YDL149W	1	S(10): 94.7; Y(14): 1.8; S(15): 1.8; T(16): 1.8	S10	S899	S10(Phospho)	0.455725	3.29301	3	624.303	1870.9	-0.294709	6415	exp20_SILAC_ko_wt_Atg9.raw
HALGPGHNIS#PAIYSTR	YDL149W	1	S(10): 100.0; Y(14): 0.0; S(15): 0.0; T(16): 0.0	S10	S899	S10(Phospho)	0.464647	2.98351	3	624.303	1870.9	-0.49045	6438	exp20_SILAC_ko_wt_Atg9.raw
HALGPGHNIS#PAIYSTR	YDL149W	1	S(10): 98.9; Y(14): 0.4; S(15): 0.4; T(16): 0.4	S10	S899	S10(Phospho)	0.464647	3.12121	3	624.303	1870.9	-0.294709	6392	exp20_SILAC_ko_wt_Atg9.raw
HALGPGHNIS#PAIYSTR	YDL149W	1	S(10): 99.7; Y(14): 0.2; S(15): 0.1; T(16): 0.1	S10	S899	S10(Phospho)	0.464647	3.17302	3	624.303	1870.9	-0.294709	6482	exp20_SILAC_ko_wt_Atg9.raw
HALGPGHNIS#PAIYSTR	YDL149W	1	S(10): 100.0; Y(14): 0.0; S(15): 0.0; T(16): 0.0	S10	S899	S10(Phospho)	0.98508	3.03107	3	624.304	1870.9	0.488254	6326	exp11_SILAC_Atg1ko_Atg9_rapa.raw
HALGPGHNIS#PAIYSTR	YDL149W	1	S(10): 92.8; Y(14): 3.2; S(15): 3.2; T(16): 0.8	S10	S899	S10(Phospho)	0.98508	3.18313	3	624.304	1870.9	0.0967726	6419	exp11_SILAC_Atg1ko_Atg9_rapa.raw
HALGPGHNIS#PAIYSTR	YDL149W	1	S(10): 97.5; Y(14): 0.8; S(15): 0.8; T(16): 0.8	S10	S899	S10(Phospho)	0.98508	3.44746	3	624.304	1870.9	0.781865	6243	exp11_SILAC_Atg1ko_Atg9_rapa.raw
HALGPGHNIS#PAIYSTR	YDL149W	1	S(10): 98.5; Y(14): 0.5; S(15): 0.5; T(16): 0.5	S10	S899	S10(Phospho)	0.98508	3.22438	3	624.304	1870.9	0.292513	6369	exp11_SILAC_Atg1ko_Atg9_rapa.raw
HALGPGHNIS#PAIYSTR	YDL149W	1	S(10): 99.5; Y(14): 0.3; S(15): 0.1; T(16): 0.1	S10	S899	S10(Phospho)	0.98508	3.29456	3	624.304	1870.9	0.488254	6440	exp11_SILAC_Atg1ko_Atg9_rapa.raw
HALGPGHNIS#PAIYSTR	YDL149W	1	S(10): 91.0; Y(14): 3.0; S(15): 3.0; T(16): 3.0	S10	S899	S10(Phospho)		MASCOT	3	624.303	1870.89	-1.07767	4636	exp3_Atg1wt_Atg9_45min_rapa.raw
HALGPGHNIS#PAIYSTR	YDL149W	1	S(10): 93.1; Y(14): 2.3; S(15): 2.3; T(16): 2.3	S10	S899	S10(Phospho)		3.43736	3	624.303	1870.9	-0.196839	6058	exp8_Atg1wt_Atg9_45min_rapa.raw
HALGPGHNIS#PAIYSTR	YDL149W	1	S(10): 93.6; Y(14): 2.1; S(15): 2.1; T(16): 2.1	S10	S899	S10(Phospho)		3.58926	3	624.304	1870.9	-0.00109782	6140	exp8_Atg1wt_Atg9_45min_rapa.raw
HALGPGHNIS#PAIYSTR	YDL149W	1	S(10): 93.9; Y(14): 2.0; S(15): 2.0; T(16): 2.0	S10	S899	S10(Phospho)		3.12777	3	624.303	1870.9	-0.0989683	6030	exp8_Atg1wt_Atg9_45min_rapa.raw
HALGPGHNIS#PAIYSTR	YDL149W	1	S(10): 99.4; Y(14): 0.3; S(15): 0.1; T(16): 0.1	S10	S899	S10(Phospho)		3.76068	3	624.304	1870.9	0.390384	5951	exp8_Atg1wt_Atg9_45min_rapa.raw
HALGPGHNIS#PAIYSTR	YDL149W	1	S(10): 100.0; Y(14): 0.0; S(15): 0.0; T(16): 0.0	S10	S899	S10(Phospho)		3.79754	2	935.952	1870.9	-0.0591577	4450	exp1_Atg1ko_Atg9_45min_rapa.raw
HALGPGHNIS#PAIYSTR	YDL149W	1	S(10): 98.4; Y(14): 0.5; S(15): 0.5; T(16): 0.5	S10	S899	S10(Phospho)		2.80547	2	935.952	1870.9	-0.0591577	4448	exp1_Atg1ko_Atg9_45min_rapa.raw
HALGPGHNISPAIY#STR	YDL149W	1	S(10): 94.9; Y(14): 3.9; S(15): 1.0; T(16): 0.3	S10	S899	Y14(Phospho)		3.05535	2	935.952	1870.9	-0.0591577	4449	exp1_Atg1ko_Atg9_45min_rapa.raw
HALGPGHNIS#PAIYSTR	YDL149W	1	S(10): 99.8; Y(14): 0.1; S(15): 0.1; T(16): 0.1	S10	S899	S10(Phospho)		2.88529	3	624.304	1870.9	-0.00109782	6073	exp2_Atg1ko_Atg9_45min_rapa.raw
HALGPGHNIS#PAIYSTR	YDL149W	1	S(10): 96.9; Y(14): 1.0; S(15): 1.0; T(16): 1.0	S10	S899	S10(Phospho)		3.84101	3	624.304	1870.9	-0.00109782	6074	exp2_Atg1ko_Atg9_45min_rapa.raw
HALGPGHNIS#PAIYSTR	YDL149W	1	S(10): 95.0; Y(14): 1.7; S(15): 1.7; T(16): 1.7	S10	S899	S10(Phospho)		MASCOT	3	624.303	1870.9	-0.39258	6123	exp2_Atg1ko_Atg9_45min_rapa.raw
HALGPGHNIS#PAIYSTR	YDL149W	1	S(10): 97.0; Y(14): 1.0; S(15): 1.0; T(16): 1.0	S10	S899	S10(Phospho)		3.90083	3	624.303	1870.9	-0.39258	6124	exp2_Atg1ko_Atg9_45min_rapa.raw
HALGPGHNIS#PAIYSTR	YDL149W	1	S(10): 96.5; Y(14): 1.2; S(15): 1.2; T(16): 1.2	S10	S899	S10(Phospho)		3.71028	3	624.303	1870.89	-0.686192	6143	exp2_Atg1ko_Atg9_45min_rapa.raw
HALGPGHNIS#PAIYSTR	YDL149W	1	S(10): 99.8; Y(14): 0.1; S(15): 0.1; T(16): 0.1	S10	S899	S10(Phospho)		4.18267	3	624.303	1870.89	-0.686192	6144	exp2_Atg1ko_Atg9_45min_rapa.raw
HALGPGHNIS#PAIYSTR	YDL149W	1	S(10): 99.9; Y(14): 0.1; S(15): 0.0; T(16): 0.0	S10	S899	S10(Phospho)		2.843	3	624.303	1870.9	-0.294709	6161	exp2_Atg1ko_Atg9_45min_rapa.raw
HALGPGHNIS#PAIYSTR	YDL149W	1	S(10): 99.0; Y(14): 0.3; S(15): 0.3; T(16): 0.3	S10	S899	S10(Phospho)		4.1272	3	624.303	1870.9	-0.294709	6162	exp2_Atg1ko_Atg9_45min_rapa.raw
HALGPGHNIS#PAIYSTR	YDL149W	1	S(10): 99.8; Y(14): 0.2; S(15): 0.0; T(16): 0.0	S10	S899	S10(Phospho)		3.52204	3	624.303	1870.9	-0.196839	6182	exp2_Atg1ko_Atg9_45min_rapa.raw
HALGPGHNIS#PAIYSTR	YDL149W	1	S(10): 99.3; Y(14): 0.5; S(15): 0.1; T(16): 0.1	S10	S899	S10(Phospho)		3.72788	3	624.303	1870.9	-0.196839	6183	exp2_Atg1ko_Atg9_45min_rapa.raw
HALGPGHNIS#PAIYSTR	YDL149W	1	S(10): 100.0; Y(14): 0.0; S(15): 0.0; T(16): 0.0	S10	S899	S10(Phospho)		3.49894	3	624.303	1870.9	-0.39258	6202	exp2_Atg1ko_Atg9_45min_rapa.raw
HALGPGHNIS#PAIYSTR	YDL149W	1	S(10): 99.0; Y(14): 0.3; S(15): 0.3; T(16): 0.3	S10	S899	S10(Phospho)		3.2579	3	624.303	1870.9	-0.39258	6203	exp2_Atg1ko_Atg9_45min_rapa.raw
HALGPGHNIS#PAIYSTR	YDL149W	1	S(10): 99.9; Y(14): 0.1; S(15): 0.0; T(16): 0.0	S10	S899	S10(Phospho)		3.57219	3	624.303	1870.9	-0.39258	6223	exp2_Atg1ko_Atg9_45min_rapa.raw
HALGPGHNIS#PAIYSTR	YDL149W	1	S(10): 99.8; Y(14): 0.1; S(15): 0.1; T(16): 0.1	S10	S899	S10(Phospho)		4.72904	3	624.303	1870.9	-0.39258	6224	exp2_Atg1ko_Atg9_45min_rapa.raw
HALGPGHNIS#PAIYSTR	YDL149W	1	S(10): 99.8; Y(14): 0.2; S(15): 0.0; T(16): 0.0	S10	S899	S10(Phospho)		3.64974	3	624.303	1870.9	-0.196839	6243	exp2_Atg1ko_Atg9_45min_rapa.raw
HALGPGHNIS#PAIYSTR	YDL149W	1	S(10): 99.8; Y(14): 0.1; S(15): 0.1; T(16): 0.1	S10	S899	S10(Phospho)		3.66257	3	624.303	1870.9	-0.196839	6244	exp2_Atg1ko_Atg9_45min_rapa.raw
HALGPGHNIS#PAIYSTR	YDL149W	1	S(10): 99.9; Y(14): 0.0; S(15): 0.0; T(16): 0.0	S10	S899	S10(Phospho)		2.83675	3	624.303	1870.89	-0.588321	6266	exp2_Atg1ko_Atg9_45min_rapa.raw
HALGPGHNIS#PAIYSTR	YDL149W	1	S(10): 100.0; Y(14): 0.0; S(15): 0.0; T(16): 0.0	S10	S899	S10(Phospho)		3.8861	3	624.303	1870.9	-0.294709	6287	exp2_Atg1ko_Atg9_45min_rapa.raw
HALGPGHNIS#PAIYSTR	YDL149W	1	S(10): 99.4; Y(14): 0.2; S(15): 0.2; T(16): 0.2	S10	S899	S10(Phospho)		4.725	3	624.303	1870.9	-0.294709	6288	exp2_Atg1ko_Atg9_45min_rapa.raw
HALGPGHNIS#PAIYSTR	YDL149W	1	S(10): 100.0; Y(14): 0.0; S(15): 0.0; T(16): 0.0	S10	S899	S10(Phospho)		3.88719	3	624.303	1870.9	-0.39258	6309	exp2_Atg1ko_Atg9_45min_rapa.raw
HALGPGHNIS#PAIYSTR	YDL149W	1	S(10): 99.8; Y(14): 0.2; S(15): 0.0; T(16): 0.0	S10	S899	S10(Phospho)		4.76136	3	624.303	1870.9	-0.39258	6310	exp2_Atg1ko_Atg9_45min_rapa.raw
HALGPGHNIS#PAIYSTR	YDL149W	1	S(10): 100.0; Y(14): 0.0; S(15): 0.0; T(16): 0.0	S10	S899	S10(Phospho)		4.53543	3	624.303	1870.9	-0.39258	6332	exp2_Atg1ko_Atg9_45min_rapa.raw
HALGPGHNIS#PAIYSTR	YDL149W	1	S(10): 99.9; Y(14): 0.1; S(15): 0.0; T(16): 0.0	S10	S899	S10(Phospho)		3.45816	3	624.303	1870.9	-0.39258	6333	exp2_Atg1ko_Atg9_45min_rapa.raw
HALGPGHNIS#PAIYSTR	YDL149W	1	S(10): 99.7; Y(14): 0.3; S(15): 0.0; T(16): 0.0	S10	S899	S10(Phospho)		3.03363	3	624.303	1870.9	-0.39258	6356	exp2_Atg1ko_Atg9_45min_rapa.raw
HALGPGHNIS#PAIYSTR	YDL149W	1	S(10): 99.8; Y(14): 0.1; S(15): 0.1; T(16): 0.1	S10	S899	S10(Phospho)		4.0078	3	624.303	1870.9	-0.39258	6357	exp2_Atg1ko_Atg9_45min_rapa.raw
HALGPGHNIS#PAIYSTR	YDL149W	1	S(10): 100.0; Y(14): 0.0; S(15): 0.0; T(16): 0.0	S10	S899	S10(Phospho)		2.98532	3	624.303	1870.89	-0.686192	6379	exp2_Atg1ko_Atg9_45min_rapa.raw
HALGPGHNIS#PAIYSTR	YDL149W	1	S(10): 99.9; Y(14): 0.1; S(15): 0.0; T(16): 0.0	S10	S899	S10(Phospho)		4.63862	3	624.303	1870.89	-0.686192	6380	exp2_Atg1ko_Atg9_45min_rapa.raw
HALGPGHNIS#PAIYSTR	YDL149W	1	S(10): 100.0; Y(14): 0.0; S(15): 0.0; T(16): 0.0	S10	S899	S10(Phospho)		3.11655	3	624.303	1870.89	-0.588321	6401	exp2_Atg1ko_Atg9_45min_rapa.raw
HALGPGHNIS#PAIYSTR	YDL149W	1	S(10): 97.6; Y(14): 1.7; S(15): 0.6; T(16): 0.2	S10	S899	S10(Phospho)		4.37033	3	624.303	1870.89	-0.588321	6402	exp2_Atg1ko_Atg9_45min_rapa.raw
HALGPGHNIS#PAIYSTR	YDL149W	1	S(10): 100.0; Y(14): 0.0; S(15): 0.0; T(16): 0.0	S10	S899	S10(Phospho)		2.95632	3	624.303	1870.9	-0.196839	6423	exp2_Atg1ko_Atg9_45min_rapa.raw
HALGPGHNIS#PAIYSTR	YDL149W	1	S(10): 95.9; Y(14): 1.4; S(15): 1.4; T(16): 1.4	S10	S899	S10(Phospho)		2.76527	3	624.303	1870.9	-0.49045	6447	exp2_Atg1ko_Atg9_45min_rapa.raw
HALGPGHNIS#PAIYSTR	YDL149W	1	S(10): 99.9; Y(14): 0.0; S(15): 0.0; T(16): 0.0	S10	S899	S10(Phospho)		3.12516	3	624.303	1870.9	-0.49045	6448	exp2_Atg1ko_Atg9_45min_rapa.raw
HALGPGHNIS#PAIYSTR	YDL149W	1	S(10): 99.8; Y(14): 0.1; S(15): 0.0; T(16): 0.0	S10	S899	S10(Phospho)		3.24348	3	624.303	1870.9	-0.39258	6470	exp2_Atg1ko_Atg9_45min_rapa.raw
HALGPGHNIS#PAIYSTR	YDL149W	1	S(10): 100.0; Y(14): 0.0; S(15): 0.0; T(16): 0.0	S10	S899	S10(Phospho)		5.02717	3	624.303	1870.9	-0.39258	6471	exp2_Atg1ko_Atg9_45min_rapa.raw
HALGPGHNIS#PAIYSTR	YDL149W	1	S(10): 99.7; Y(14): 0.3; S(15): 0.0; T(16): 0.0	S10	S899	S10(Phospho)		3.00974	3	624.303	1870.9	-0.196839	6493	exp2_Atg1ko_Atg9_45min_rapa.raw
HALGPGHNIS#PAIYSTR	YDL149W	1	S(10): 99.9; Y(14): 0.1; S(15): 0.0; T(16): 0.0	S10	S899	S10(Phospho)		4.23061	3	624.303	1870.9	-0.196839	6494	exp2_Atg1ko_Atg9_45min_rapa.raw
HALGPGHNIS#PAIYSTR	YDL149W	1	S(10): 98.9; Y(14): 1.0; S(15): 0.1; T(16): 0.0	S10	S899	S10(Phospho)		MASCOT	3	624.303	1870.9	-0.49045	6517	exp2_Atg1ko_Atg9_45min_rapa.raw
HALGPGHNIS#PAIYSTR	YDL149W	1	S(10): 96.7; Y(14): 1.1; S(15): 1.1; T(16): 1.1	S10	S899	S10(Phospho)		2.62649	3	624.303	1870.9	-0.39258	6537	exp2_Atg1ko_Atg9_45min_rapa.raw
HALGPGHNIS#PAIYSTR	YDL149W	1	S(10): 99.1; Y(14): 0.3; S(15): 0.3; T(16): 0.3	S10	S899	S10(Phospho)		2.30267	3	624.303	1870.9	-0.39258	6538	exp2_Atg1ko_Atg9_45min_rapa.raw
HALGPGHNIS#PAIYSTR	YDL149W	1	S(10): 99.7; Y(14): 0.1; S(15): 0.1; T(16): 0.1	S10	S899	S10(Phospho)		3.87776	3	624.304	1870.9	-0.00109782	6601	exp2_Atg1ko_Atg9_45min_rapa.raw
HALGPGHNIS#PAIYSTR	YDL149W	1	S(10): 99.9; Y(14): 0.1; S(15): 0.0; T(16): 0.0	S10	S899	S10(Phospho)		3.23494	3	624.303	1870.89	-0.588321	6622	exp2_Atg1ko_Atg9_45min_rapa.raw
NDDNNGNNDHEYVLTESFLDS#GAFPNHDVIDHNk xx	YDL149W	1	Y(12): 16.2; T(15): 16.2; S(17): 16.2; S(21): 51.5	S21 xx	S948 xx	S17(Phospho); K34(Label:13C(6))	-	3.26128	4	986.419	3942.65	-0.697918	10421	exp19_SILAC_ko_wt_Atg9.raw
M*LNS#NYNGNGILNk	YDL149W	1	S(4): 99.0; Y(6): 1.0	S4	S969	M1(Oxidation); S4(Phospho); K14(Label:13C(6))	-	4.04192	2	827.374	1653.74	0.269494	6916	exp19_SILAC_ko_wt_Atg9.raw
M*LNS#NYNGNGILNk	YDL149W	1	S(4): 95.0; Y(6): 5.0	S4	S969	M1(Oxidation); S4(Phospho); K14(Label:13C(6))	-	3.88716	2	827.374	1653.74	0.564753	6944	exp19_SILAC_ko_wt_Atg9.raw
M*LNS#NYNGNGILNk	YDL149W	1	S(4): 100.0; Y(6): 0.0	S4	S969	M1(Oxidation); S4(Phospho); K14(Label:13C(6))	-	4.0445	2	827.374	1653.74	0.0480504	8025	exp20_SILAC_ko_wt_Atg9.raw
M*LNS#NYNGNGILNk	YDL149W	1	S(4): 99.7; Y(6): 0.3	S4	S969	M1(Oxidation); S4(Phospho); K14(Label:13C(6))	-	5.25182	2	827.374	1653.74	-0.0257643	8068	exp20_SILAC_ko_wt_Atg9.raw
M*LNS#NYNGNGILNk	YDL149W	1	S(4): 99.7; Y(6): 0.3	S4	S969	M1(Oxidation); S4(Phospho); K14(Label:13C(6))	-	4.68328	2	827.373	1653.74	-0.321023	7989	exp20_SILAC_ko_wt_Atg9.raw
M*LNS#NYNGNGILNk	YDL149W	1	S(4): 99.7; Y(6): 0.3	S4	S969	M1(Oxidation); S4(Phospho); K14(Label:13C(6))	-	4.58487	2	827.373	1653.74	-0.394838	7968	exp20_SILAC_ko_wt_Atg9.raw
MLNS#NYNGNGILNk	YDL149W	1	S(4): 99.7; Y(6): 0.3	S4	S969	S4(Phospho); K14(Label:13C(6))	-	3.44922	2	819.376	1637.74	-0.373078	9274	exp20_SILAC_ko_wt_Atg9.raw
MLNS#NYnGnGILNK	YDL149W	1	S(4): 99.9; Y(6): 0.1	S4	S969	S4(Phospho); N7(Deamidated); N9(Deamidated)		5.34781	2	817.349	1633.69	-1.73552	4802	exp3_Atg1wt_Atg9_45min_rapa.raw
MLnS#NYnGNGILNK	YDL149W	1	S(4): 99.5; Y(6): 0.5	S4	S969	N3(Deamidated); S4(Phospho); N7(Deamidated)		2.31111	2	817.349	1633.69	-1.73552	4803	exp3_Atg1wt_Atg9_45min_rapa.raw
LNS#NYNGNGILNKGGVL	YDL149W	1	S(3): 99.8; Y(5): 0.2	S3	S969	S3(Phospho)		3.72959	2	913.942	1826.88	-1.15565	12113	exp4_Atg1wt_Atg9_45min_rapa.raw
LNS#NYNGnGILNKGGVL	YDL149W	1	S(3): 96.7; Y(5): 3.3	S3	S969	S3(Phospho); N8(Deamidated)		3.5695	2	914.436	1827.86	0.243476	12653	exp4_Atg1wt_Atg9_45min_rapa.raw
KMLNS#nYNGNGIL	YDL149W	1	S(5): 89.9; Y(7): 10.1	S5	S969	S5(Phospho); N6(Deamidated)		3.03944	2	759.836	1518.67	-0.360513	11684	exp7_Atg1wt_Atg9_45min_rapa.raw
KMLNS#NYnGNGIL	YDL149W	1	S(5): 94.0; Y(7): 6.0	S5	S969	S5(Phospho); N8(Deamidated)		2.95452	2	759.836	1518.67	-0.360513	11818	exp7_Atg1wt_Atg9_45min_rapa.raw
KMLNS#NYNGnGIL	YDL149W	1	S(5): 96.0; Y(7): 4.0	S5	S969	S5(Phospho); N10(Deamidated)		2.93866	2	759.837	1518.67	0.121767	11891	exp7_Atg1wt_Atg9_45min_rapa.raw
KMLNS#NYnGNGIL	YDL149W	1	S(5): 96.9; Y(7): 3.1	S5	S969	S5(Phospho); N8(Deamidated)		3.21719	2	759.837	1518.67	0.0413873	11740	exp7_Atg1wt_Atg9_45min_rapa.raw
KMLNS#NYNGnGIL	YDL149W	1	S(5): 98.8; Y(7): 1.2	S5	S969	S5(Phospho); N10(Deamidated)		2.99347	2	759.836	1518.67	-0.360513	11758	exp7_Atg1wt_Atg9_45min_rapa.raw
KMLNS#NYnGNGIL	YDL149W	1	S(5): 99.2; Y(7): 0.8	S5	S969	S5(Phospho); N8(Deamidated)		3.14807	2	759.836	1518.67	-0.360513	11725	exp7_Atg1wt_Atg9_45min_rapa.raw
KMLNS#NYNGnGIL	YDL149W	1	S(5): 99.6; Y(7): 0.4	S5	S969	S5(Phospho); N10(Deamidated)		4.67573	2	759.837	1518.67	0.0413873	11779	exp7_Atg1wt_Atg9_45min_rapa.raw
MLNS#NYnGnGILNK	YDL149W	1	S(4): 100.0; Y(6): 0.0	S4	S969	S4(Phospho); N7(Deamidated); N9(Deamidated)		5.78303	2	817.35	1633.69	-0.0916624	9808	exp8_Atg1wt_Atg9_45min_rapa.raw
MLNS#NYnGnGILNK	YDL149W	1	S(4): 100.0; Y(6): 0.0	S4	S969	S4(Phospho); N7(Deamidated); N9(Deamidated)		5.67721	2	817.35	1633.69	-0.166383	9744	exp8_Atg1wt_Atg9_45min_rapa.raw
MLNS#NYnGnGILNK	YDL149W	1	S(4): 100.0; Y(6): 0.0	S4	S969	S4(Phospho); N7(Deamidated); N9(Deamidated)		5.49027	2	817.35	1633.69	-0.315824	9686	exp8_Atg1wt_Atg9_45min_rapa.raw
MLNS#NYNGnGILNK	YDL149W	1	S(4): 100.0; Y(6): 0.0	S4	S969	S4(Phospho); N9(Deamidated)		5.45582	2	816.858	1632.71	0.211761	9249	exp8_Atg1wt_Atg9_45min_rapa.raw
MLNS#NYnGnGILNK	YDL149W	1	S(4): 100.0; Y(6): 0.0	S4	S969	S4(Phospho); N7(Deamidated); N9(Deamidated)		5.34381	2	817.35	1633.69	-0.0916624	9847	exp8_Atg1wt_Atg9_45min_rapa.raw
MLNS#NYnGNGILNK	YDL149W	1	S(4): 100.0; Y(6): 0.0	S4	S969	S4(Phospho); N7(Deamidated)		5.22956	2	816.858	1632.71	0.361292	9225	exp8_Atg1wt_Atg9_45min_rapa.raw
MLNS#NYnGnGILNK	YDL149W	1	S(4): 100.0; Y(6): 0.0	S4	S969	S4(Phospho); N7(Deamidated); N9(Deamidated)		5.21768	2	817.35	1633.69	-0.315824	9922	exp8_Atg1wt_Atg9_45min_rapa.raw
MLNS#NYnGnGILNK	YDL149W	1	S(4): 100.0; Y(6): 0.0	S4	S969	S4(Phospho); N7(Deamidated); N9(Deamidated)		5.10583	2	817.348	1633.69	-1.95968	9627	exp8_Atg1wt_Atg9_45min_rapa.raw
MLNS#NYNGnGILNK	YDL149W	1	S(4): 100.0; Y(6): 0.0	S4	S969	S4(Phospho); N9(Deamidated)		5.08371	2	816.858	1632.71	0.286526	9431	exp8_Atg1wt_Atg9_45min_rapa.raw
MLNS#NYnGnGILNK	YDL149W	1	S(4): 100.0; Y(6): 0.0	S4	S969	S4(Phospho); N7(Deamidated); N9(Deamidated)		5.07373	2	817.35	1633.69	-0.166383	9875	exp8_Atg1wt_Atg9_45min_rapa.raw
MLNS#NYNGNGILNK	YDL149W	1	S(4): 100.0; Y(6): 0.0	S4	S969	S4(Phospho)		5.06022	2	816.366	1631.72	-0.0829345	8906	exp8_Atg1wt_Atg9_45min_rapa.raw
M*LNS#NYNGNGILNK	YDL149W	1	S(4): 100.0; Y(6): 0.0	S4	S969	M1(Oxidation); S4(Phospho)		5.04613	2	824.364	1647.72	0.92959	7537	exp8_Atg1wt_Atg9_45min_rapa.raw
MLNS#NYNGnGILNK	YDL149W	1	S(4): 100.0; Y(6): 0.0	S4	S969	S4(Phospho); N9(Deamidated)		4.97128	2	816.858	1632.71	-0.162067	9159	exp8_Atg1wt_Atg9_45min_rapa.raw
MLNS#NYnGNGILNK	YDL149W	1	S(4): 100.0; Y(6): 0.0	S4	S969	S4(Phospho); N7(Deamidated)		4.87748	2	816.858	1632.71	0.361292	9504	exp8_Atg1wt_Atg9_45min_rapa.raw
MLNS#NYNGnGILNK	YDL149W	1	S(4): 100.0; Y(6): 0.0	S4	S969	S4(Phospho); N9(Deamidated)		4.84546	2	816.858	1632.71	-0.61066	9114	exp8_Atg1wt_Atg9_45min_rapa.raw
MLNS#NYnGnGILNK	YDL149W	1	S(4): 100.0; Y(6): 0.0	S4	S969	S4(Phospho); N7(Deamidated); N9(Deamidated)		4.81946	2	817.35	1633.69	-0.241103	9784	exp8_Atg1wt_Atg9_45min_rapa.raw
MLNS#NYNGNGILNK	YDL149W	1	S(4): 100.0; Y(6): 0.0	S4	S969	S4(Phospho)		4.80252	2	816.366	1631.72	0.0666867	8884	exp8_Atg1wt_Atg9_45min_rapa.raw
MLNS#NYNGnGILNK	YDL149W	1	S(4): 100.0; Y(6): 0.0	S4	S969	S4(Phospho); N9(Deamidated)		4.78146	2	816.858	1632.71	0.211761	9279	exp8_Atg1wt_Atg9_45min_rapa.raw
MLNS#NYNGNGILNK	YDL149W	1	S(4): 100.0; Y(6): 0.0	S4	S969	S4(Phospho)		4.75982	2	816.366	1631.72	-0.0829345	8953	exp8_Atg1wt_Atg9_45min_rapa.raw
MLNS#nYNGnGILNK	YDL149W	1	S(4): 100.0; Y(6): 0.0	S4	S969	S4(Phospho); N5(Deamidated); N9(Deamidated)		4.74038	2	817.35	1633.69	-0.390544	10030	exp8_Atg1wt_Atg9_45min_rapa.raw
MLnS#NYNGnGILNK	YDL149W	1	S(4): 100.0; Y(6): 0.0	S4	S969	N3(Deamidated); S4(Phospho); N9(Deamidated)		4.73872	2	817.35	1633.69	-0.539986	10138	exp8_Atg1wt_Atg9_45min_rapa.raw
MLNS#NYNGNGILNK	YDL149W	1	S(4): 100.0; Y(6): 0.0	S4	S969	S4(Phospho)		4.61515	2	816.366	1631.73	0.141497	8863	exp8_Atg1wt_Atg9_45min_rapa.raw
MLNS#nYnGNGILNK	YDL149W	1	S(4): 100.0; Y(6): 0.0	S4	S969	S4(Phospho); N5(Deamidated); N7(Deamidated)		4.53574	2	817.35	1633.69	0.431381	10169	exp8_Atg1wt_Atg9_45min_rapa.raw
MLNS#NYNGnGILNK	YDL149W	1	S(4): 100.0; Y(6): 0.0	S4	S969	S4(Phospho); N9(Deamidated)		4.53022	2	816.858	1632.71	-0.535894	9136	exp8_Atg1wt_Atg9_45min_rapa.raw
MLNS#NYNGNGILNK	YDL149W	1	S(4): 100.0; Y(6): 0.0	S4	S969	S4(Phospho)		4.34832	2	816.366	1631.73	0.141497	8811	exp8_Atg1wt_Atg9_45min_rapa.raw
MLNS#NYNGNGILNK	YDL149W	1	S(4): 100.0; Y(6): 0.0	S4	S969	S4(Phospho)		4.3251	2	816.366	1631.73	0.291118	8827	exp8_Atg1wt_Atg9_45min_rapa.raw
MLNS#NYnGnGILNK	YDL149W	1	S(4): 100.0; Y(6): 0.0	S4	S969	S4(Phospho); N7(Deamidated); N9(Deamidated)		4.23056	2	817.35	1633.69	-0.241103	9953	exp8_Atg1wt_Atg9_45min_rapa.raw
M*LNS#NYNGNGILNK	YDL149W	1	S(4): 100.0; Y(6): 0.0	S4	S969	M1(Oxidation); S4(Phospho)		4.21498	2	824.364	1647.72	0.92959	7481	exp8_Atg1wt_Atg9_45min_rapa.raw
M*LNS#NYNGnGILNK	YDL149W	1	S(4): 100.0; Y(6): 0.0	S4	S969	M1(Oxidation); S4(Phospho); N9(Deamidated)		4.19344	2	824.855	1648.7	-0.704222	8040	exp8_Atg1wt_Atg9_45min_rapa.raw
M*LNS#NYNGNGILNK	YDL149W	1	S(4): 100.0; Y(6): 0.0	S4	S969	M1(Oxidation); S4(Phospho)		4.07155	2	824.364	1647.72	0.411	7560	exp8_Atg1wt_Atg9_45min_rapa.raw
M*LNS#NYnGNGILNK	YDL149W	1	S(4): 100.0; Y(6): 0.0	S4	S969	M1(Oxidation); S4(Phospho); N7(Deamidated)		4.01153	2	824.855	1648.7	-0.926343	8350	exp8_Atg1wt_Atg9_45min_rapa.raw
M*LNS#nYNGnGILNK	YDL149W	1	S(4): 100.0; Y(6): 0.0	S4	S969	M1(Oxidation); S4(Phospho); N5(Deamidated); N9(Deamidated)		3.7802	2	825.346	1649.69	-1.30014	8843	exp8_Atg1wt_Atg9_45min_rapa.raw
MLNS#NYnGNGILNK	YDL149W	1	S(4): 100.0; Y(6): 0.0	S4	S969	S4(Phospho); N7(Deamidated)		3.65519	2	816.858	1632.71	0.361292	9338	exp8_Atg1wt_Atg9_45min_rapa.raw
M*LNS#NYNGNGILNK	YDL149W	1	S(4): 89.9; Y(6): 10.1	S4	S969	M1(Oxidation); S4(Phospho)		4.07265	2	824.364	1647.72	0.411	7448	exp8_Atg1wt_Atg9_45min_rapa.raw
M*LNS#NYNGNGILNK	YDL149W	1	S(4): 93.9; Y(6): 6.1	S4	S969	M1(Oxidation); S4(Phospho)		4.12902	2	824.364	1647.72	0.114662	7675	exp8_Atg1wt_Atg9_45min_rapa.raw
MLNS#NYnGNGILNK	YDL149W	1	S(4): 94.9; Y(6): 5.1	S4	S969	S4(Phospho); N7(Deamidated)		4.32322	2	816.858	1632.71	0.510823	9533	exp8_Atg1wt_Atg9_45min_rapa.raw
MLNS#NYnGnGILNK	YDL149W	1	S(4): 95.6; Y(6): 4.4	S4	S969	S4(Phospho); N7(Deamidated); N9(Deamidated)		5.31322	2	817.35	1633.69	-0.539986	9711	exp8_Atg1wt_Atg9_45min_rapa.raw
MLNS#NYNGnGILNK	YDL149W	1	S(4): 95.6; Y(6): 4.4	S4	S969	S4(Phospho); N9(Deamidated)		4.51849	2	816.858	1632.71	0.211761	9310	exp8_Atg1wt_Atg9_45min_rapa.raw
M*LNS#NYnGNGILNK	YDL149W	1	S(4): 95.6; Y(6): 4.4	S4	S969	M1(Oxidation); S4(Phospho); N7(Deamidated)		3.4485	2	824.855	1648.7	-0.1119	7974	exp8_Atg1wt_Atg9_45min_rapa.raw
MLNS#NYnGNGILNK	YDL149W	1	S(4): 97.3; Y(6): 2.7	S4	S969	S4(Phospho); N7(Deamidated)		6.05187	2	816.858	1632.71	0.286526	9465	exp8_Atg1wt_Atg9_45min_rapa.raw
MLNS#NYNGnGILNK	YDL149W	1	S(4): 99.0; Y(6): 1.0	S4	S969	S4(Phospho); N9(Deamidated)		4.75543	2	816.858	1632.71	0.06223	9181	exp8_Atg1wt_Atg9_45min_rapa.raw
MLNS#NYnGNGILNK	YDL149W	1	S(4): 99.2; Y(6): 0.8	S4	S969	S4(Phospho); N7(Deamidated)		4.70774	2	816.858	1632.71	0.286526	9361	exp8_Atg1wt_Atg9_45min_rapa.raw
M*LNS#nYnGNGILNK	YDL149W	1	S(4): 99.2; Y(6): 0.8	S4	S969	M1(Oxidation); S4(Phospho); N5(Deamidated); N7(Deamidated)		4.66768	2	825.346	1649.69	-1.22615	8731	exp8_Atg1wt_Atg9_45min_rapa.raw
MLNS#NYnGNGILNK	YDL149W	1	S(4): 99.3; Y(6): 0.7	S4	S969	S4(Phospho); N7(Deamidated)		4.7579	2	816.858	1632.71	0.436057	9385	exp8_Atg1wt_Atg9_45min_rapa.raw
MLNS#NYnGnGILNK	YDL149W	1	S(4): 99.5; Y(6): 0.5	S4	S969	S4(Phospho); N7(Deamidated); N9(Deamidated)		5.72615	2	817.35	1633.69	-0.390544	9981	exp8_Atg1wt_Atg9_45min_rapa.raw
M*LNS#NYNGNGILNK	YDL149W	1	S(4): 99.5; Y(6): 0.5	S4	S969	M1(Oxidation); S4(Phospho)		5.10391	2	824.364	1647.72	0.262831	7700	exp8_Atg1wt_Atg9_45min_rapa.raw
M*LNS#NYNGnGILNK	YDL149W	1	S(4): 99.5; Y(6): 0.5	S4	S969	M1(Oxidation); S4(Phospho); N9(Deamidated)		4.62661	2	824.855	1648.7	-0.334021	7882	exp8_Atg1wt_Atg9_45min_rapa.raw
M*LNS#nYnGNGILNK	YDL149W	1	S(4): 99.5; Y(6): 0.5	S4	S969	M1(Oxidation); S4(Phospho); N5(Deamidated); N7(Deamidated)		4.30312	2	825.346	1649.69	-1.44813	8813	exp8_Atg1wt_Atg9_45min_rapa.raw
M*LNS#NYnGNGILNK	YDL149W	1	S(4): 99.5; Y(6): 0.5	S4	S969	M1(Oxidation); S4(Phospho); N7(Deamidated)		4.22717	2	824.855	1648.7	-0.852303	8064	exp8_Atg1wt_Atg9_45min_rapa.raw
MLNS#NYNGNGILNK	YDL149W	1	S(4): 99.6; Y(6): 0.4	S4	S969	S4(Phospho)		4.84012	2	816.366	1631.73	0.141497	8930	exp8_Atg1wt_Atg9_45min_rapa.raw
MLNS#NYNGNGILNK	YDL149W	1	S(4): 99.7; Y(6): 0.3	S4	S969	S4(Phospho)		4.99954	2	816.366	1631.73	0.141497	8977	exp8_Atg1wt_Atg9_45min_rapa.raw
MLNS#NYnGNGILNK	YDL149W	1	S(4): 99.7; Y(6): 0.3	S4	S969	S4(Phospho); N7(Deamidated)		4.98377	2	816.858	1632.71	0.136995	9407	exp8_Atg1wt_Atg9_45min_rapa.raw
MLNS#NYNGnGILNK	YDL149W	1	S(4): 99.8; Y(6): 0.2	S4	S969	S4(Phospho); N9(Deamidated)		6.01934	2	816.857	1632.71	-1.13402	9091	exp8_Atg1wt_Atg9_45min_rapa.raw
MLNS#nYNGnGILNK	YDL149W	1	S(4): 99.8; Y(6): 0.2	S4	S969	S4(Phospho); N5(Deamidated); N9(Deamidated)		5.84627	2	817.35	1633.69	-0.315824	10090	exp8_Atg1wt_Atg9_45min_rapa.raw
M*LNS#NYNGNGILNK	YDL149W	1	S(4): 99.8; Y(6): 0.2	S4	S969	M1(Oxidation); S4(Phospho)		4.25495	2	824.363	1647.72	-0.0335063	7752	exp8_Atg1wt_Atg9_45min_rapa.raw
M*LNS#NYNGNGILNK	YDL149W	1	S(4): 99.8; Y(6): 0.2	S4	S969	M1(Oxidation); S4(Phospho)		4.21801	2	824.363	1647.72	-0.181675	7725	exp8_Atg1wt_Atg9_45min_rapa.raw
MLNS#NYnGnGILNK	YDL149W	1	S(4): 99.8; Y(6): 0.2	S4	S969	S4(Phospho); N7(Deamidated); N9(Deamidated)		3.80848	2	817.35	1633.69	-0.0916624	10011	exp8_Atg1wt_Atg9_45min_rapa.raw
MLNS#NYnGnGILNK	YDL149W	1	S(4): 99.9; Y(6): 0.1	S4	S969	S4(Phospho); N7(Deamidated); N9(Deamidated)		5.08546	2	817.35	1633.69	-0.315824	9764	exp8_Atg1wt_Atg9_45min_rapa.raw
M*LNS#NYNGnGILNK	YDL149W	1	S(4): 99.9; Y(6): 0.1	S4	S969	M1(Oxidation); S4(Phospho); N9(Deamidated)		4.87389	2	824.855	1648.7	-0.408061	7905	exp8_Atg1wt_Atg9_45min_rapa.raw
M*LNS#NYnGNGILNK	YDL149W	1	S(4): 99.9; Y(6): 0.1	S4	S969	M1(Oxidation); S4(Phospho); N7(Deamidated)		4.8659	2	824.855	1648.7	-1.07442	8243	exp8_Atg1wt_Atg9_45min_rapa.raw
M*LNS#NYnGNGILNK	YDL149W	1	S(4): 99.9; Y(6): 0.1	S4	S969	M1(Oxidation); S4(Phospho); N7(Deamidated)		4.85576	2	824.855	1648.7	-0.334021	7859	exp8_Atg1wt_Atg9_45min_rapa.raw
M*LNS#NYnGNGILNK	YDL149W	1	S(4): 99.9; Y(6): 0.1	S4	S969	M1(Oxidation); S4(Phospho); N7(Deamidated)		4.72506	2	824.855	1648.7	-0.852303	8288	exp8_Atg1wt_Atg9_45min_rapa.raw
M*LNS#NYNGNGILNK	YDL149W	1	S(4): 99.9; Y(6): 0.1	S4	S969	M1(Oxidation); S4(Phospho)		4.69994	2	824.364	1647.72	0.262831	7586	exp8_Atg1wt_Atg9_45min_rapa.raw
M*LNS#NYNGnGILNK	YDL149W	1	S(4): 99.9; Y(6): 0.1	S4	S969	M1(Oxidation); S4(Phospho); N9(Deamidated)		4.54034	2	824.855	1648.7	-0.408061	8016	exp8_Atg1wt_Atg9_45min_rapa.raw
M*LNS#NYNGnGILNK	YDL149W	1	S(4): 99.9; Y(6): 0.1	S4	S969	M1(Oxidation); S4(Phospho); N9(Deamidated)		4.40935	2	824.855	1648.7	-0.1119	7928	exp8_Atg1wt_Atg9_45min_rapa.raw
MLNS#NYNGNGILNK	YDL149W	1	S(4): 99.9; Y(6): 0.1	S4	S969	S4(Phospho)		4.31251	2	816.366	1631.72	-0.456988	9003	exp8_Atg1wt_Atg9_45min_rapa.raw
M*LNS#NYNGNGILNK	YDL149W	1	S(4): 99.9; Y(6): 0.1	S4	S969	M1(Oxidation); S4(Phospho)		4.15057	2	824.364	1647.72	0.188747	7648	exp8_Atg1wt_Atg9_45min_rapa.raw
M*LNS#NYnGNGILNK	YDL149W	1	S(4): 99.9; Y(6): 0.1	S4	S969	M1(Oxidation); S4(Phospho); N7(Deamidated)		4.01868	2	824.854	1648.7	-1.29654	8206	exp8_Atg1wt_Atg9_45min_rapa.raw
MLNS#nYNGnGILNK	YDL149W	1	S(4): 99.9; Y(6): 0.1	S4	S969	S4(Phospho); N5(Deamidated); N9(Deamidated)		3.92425	2	817.35	1633.69	-0.241103	10064	exp8_Atg1wt_Atg9_45min_rapa.raw
M*LNS#NYNGNGILNK	YDL149W	1	S(4): 99.9; Y(6): 0.1	S4	S969	M1(Oxidation); S4(Phospho)		3.82495	2	824.364	1647.72	0.114662	7606	exp8_Atg1wt_Atg9_45min_rapa.raw
M*LnS#NYNGnGILNK	YDL149W	1	S(4): 100.0; Y(6): 0.0	S4	S969	M1(Oxidation); S4(Phospho); N7(Deamidated); N9(Deamidated)		5.32054	2	825.346	1649.68	-1.81812	4256	exp1_Atg1ko_Atg9_45min_rapa.raw
M*LNS#NYnGnGILNK	YDL149W	1	S(4): 87.2; Y(6): 12.8	S4	S969	M1(Oxidation); S4(Phospho); N7(Deamidated); N9(Deamidated)		MASCOT	2	825.346	1649.68	-1.81812	4257	exp1_Atg1ko_Atg9_45min_rapa.raw
M*LNS#nYNGnGILNK	YDL149W	1	S(4): 88.3; Y(6): 11.7	S4	S969	M1(Oxidation); S4(Phospho); N9(Deamidated)		2.36733	2	824.855	1648.7	-0.704222	4408	exp1_Atg1ko_Atg9_45min_rapa.raw
M*LNS#NYnGNGILNK	YDL149W	1	S(4): 88.8; Y(6): 11.2	S4	S969	M1(Oxidation); S4(Phospho); N7(Deamidated); N9(Deamidated)		MASCOT	2	825.349	1649.69	1.88168	4322	exp1_Atg1ko_Atg9_45min_rapa.raw
M*LNS#NYnGnGILNK	YDL149W	1	S(4): 90.7; Y(6): 9.3	S4	S969	M1(Oxidation); N3(Deamidated); S4(Phospho); N9(Deamidated)		MASCOT	2	825.346	1649.69	-1.22615	4482	exp1_Atg1ko_Atg9_45min_rapa.raw
M*LNS#nYnGNGILNK	YDL149W	1	S(4): 91.5; Y(6): 8.5	S4	S969	M1(Oxidation); S4(Phospho); N7(Deamidated); N9(Deamidated)		2.80484	2	825.346	1649.69	-1.22615	4481	exp1_Atg1ko_Atg9_45min_rapa.raw
M*LNS#NYnGnGILNK	YDL149W	1	S(4): 91.9; Y(6): 8.1	S4	S969	M1(Oxidation); S4(Phospho); N9(Deamidated)		2.32508	2	824.854	1648.7	-1.74079	4197	exp1_Atg1ko_Atg9_45min_rapa.raw
M*LnS#NYNGNGILnK	YDL149W	1	S(4): 99.8; Y(6): 0.2	S4	S969	M1(Oxidation); S4(Phospho); N9(Deamidated)		5.0042	2	824.854	1648.7	-1.74079	4196	exp1_Atg1ko_Atg9_45min_rapa.raw
M*LnSNYnGnGILNK	YDL149W	1	S(4): 99.8; Y(6): 0.2	S4	S969	M1(Oxidation); S4(Phospho); N7(Deamidated)		4.47105	2	824.855	1648.7	-0.704222	4407	exp1_Atg1ko_Atg9_45min_rapa.raw
MLNS#NYNGnGILNK	YDL149W	1	S(4): 100.0; Y(6): 0.0	S4	S969	S4(Phospho); N9(Deamidated)		2.67655	2	816.858	1632.71	0.436057	4609	exp1_Atg1ko_Atg9_45min_rapa.raw
MLNS#NYNGnGILNK	YDL149W	1	S(4): 100.0; Y(6): 0.0	S4	S969	S4(Phospho); N9(Deamidated)		4.43901	2	816.859	1632.71	0.585588	4629	exp1_Atg1ko_Atg9_45min_rapa.raw
MLNS#NYnGnGILNK	YDL149W	1	S(4): 100.0; Y(6): 0.0	S4	S969	S4(Phospho); N9(Deamidated)		4.6963	2	816.857	1632.71	-0.685426	4656	exp1_Atg1ko_Atg9_45min_rapa.raw
MLNS#NYNGnGILNK	YDL149W	1	S(4): 99.7; Y(6): 0.3	S4	S969	S4(Phospho); N9(Deamidated)		MASCOT	2	816.857	1632.71	-0.685426	4657	exp1_Atg1ko_Atg9_45min_rapa.raw
MLNS#NYnGnGILNK	YDL149W	1	S(4): 99.9; Y(6): 0.1	S4	S969	S4(Phospho); N9(Deamidated)		4.66496	2	816.858	1632.71	0.211761	4646	exp1_Atg1ko_Atg9_45min_rapa.raw
MLNS#NYNGnGILNK	YDL149W	1	S(4): 99.9; Y(6): 0.1	S4	S969	S4(Phospho); N7(Deamidated); N9(Deamidated)		3.01549	2	817.35	1633.69	-0.0169419	4739	exp1_Atg1ko_Atg9_45min_rapa.raw
MLNS#NYNGnGILNK	YDL149W	1	S(4): 99.9; Y(6): 0.1	S4	S969	S4(Phospho); N7(Deamidated); N9(Deamidated)		3.18355	2	817.349	1633.69	-1.43663	4896	exp1_Atg1ko_Atg9_45min_rapa.raw
MLNS#NYNGnGILNK	YDL149W	1	S(4): 99.9; Y(6): 0.1	S4	S969	S4(Phospho); N5(Deamidated); N7(Deamidated)		3.2161	2	817.349	1633.69	-0.764147	4915	exp1_Atg1ko_Atg9_45min_rapa.raw
MLNSNYnGnGILNK	YDL149W	1	S(4): 99.5; Y(6): 0.5	S4	S969	S4(Phospho); N9(Deamidated)		MASCOT	2	816.859	1632.71	0.585588	4630	exp1_Atg1ko_Atg9_45min_rapa.raw
M*LnSNYnGNGILnK	YDL149W	1	S(4): 11.4; Y(6): 88.6	Y6	Y971	M1(Oxidation); N3(Deamidated); S4(Phospho); N13(Deamidated)		3.58096	2	825.349	1649.69	1.88168	4321	exp1_Atg1ko_Atg9_45min_rapa.raw
x phosphorylation site manually allocated to S831
xx phosphorylation site manually allocated to S948
# phosphorylation site
* oxidation
n deaminated
r, k 13C arginine, lysine
Ambiguous/non-localized phosphorylation sites
Velos Orbitrap
Sequence	Protein Group Accessions	# Phospho Sites	pRS Site Probabilities	Modification Sequest	H/L normalized	Xcorr	Charge	m/z [Da]	MH+ [Da]	∆M [ppm]	Scan	Spectrum File
APQISDGLDGDHQLNS#VTS#KENVLETEKS	YDL149W	2	S(5): 3.3; S(16): 64.8; T(18): 64.8; S(19): 64.8; T(26): 1.2; S(29): 1.2	S16(Phospho); S19(Phospho)		4.78909	3	1091.15	3271.44	-0.276633	11068	exp7_Atg1wt_Atg9_45min_rapa.raw
EMSNFPLPDIERGS#SL	YDL149W	1	S(3): 0.0; S(14): 50.0; S(15): 50.0	S14(Phospho)		3.2659	2	936.416	1871.82	0.0161659	13641	exp7_Atg1wt_Atg9_45min_rapa.raw
ENVLETEKS#NLER	YDL149W	1	T(6): 50.0; S(9): 50.0	S9(Phospho)			2	820.88	1640.75	-0.482447	4831	exp1_Atg1ko_Atg9_45min_rapa.raw
FM*DDYS#NSENLTGKY	YDL149W	1	Y(5): 8.4; S(6): 8.4; S(8): 73.5; T(12): 8.4; Y(15): 1.2	M2(Oxidation); S6(Phospho)			2	940.357	1879.71	-0.899166	10185	exp4_Atg1wt_Atg9_45min_rapa.raw
GSSLLHST#NDSREDVDENDLR	YDL149W	1	S(2): 10.5; S(3): 10.5; S(7): 18.9; T(8): 18.9; S(11): 41.1	T8(Phospho)		2.55618	3	813.685	2439.04	-0.072992	4431	exp3_Atg1wt_Atg9_45min_rapa.raw
GSSLLHST#NDSREDVDENDLR	YDL149W	1	S(2): 6.8; S(3): 6.8; S(7): 17.3; T(8): 17.3; S(11): 51.7	T8(Phospho)	0.593938	2.84176	3	813.686	2439.04	0.0771534	5311	exp19_SILAC_ko_wt_Atg9.raw
GSSLLHSTNDS#REDVDENDLR	YDL149W	1	S(2): 11.9; S(3): 11.9; S(7): 52.5; T(8): 11.9; S(11): 11.9	S11(Phospho)		2.97541	2	1220.02	2439.04	0.0826664	4245	exp1_Atg1ko_Atg9_45min_rapa.raw
GSSLLHSTNDS#REDVDENDLR	YDL149W	1	S(2): 9.2; S(3): 9.2; S(7): 9.2; T(8): 9.2; S(11): 63.3	S11(Phospho)		2.44661	2	1220.02	2439.04	0.0826664	4246	exp1_Atg1ko_Atg9_45min_rapa.raw
GSSLLHSTNDS#REDVDENDLR	YDL149W	1	S(2): 3.1; S(3): 3.1; S(7): 66.8; T(8): 13.5; S(11): 13.5	S11(Phospho)		2.89473	3	813.686	2439.04	0.0771534	6033	exp2_Atg1ko_Atg9_45min_rapa.raw
GSSLLHSTNDS#REDVDENDLR	YDL149W	1	S(2): 3.9; S(3): 1.9; S(7): 8.7; T(8): 22.2; S(11): 63.3	S11(Phospho)		2.35786	3	813.685	2439.04	-0.373283	6055	exp2_Atg1ko_Atg9_45min_rapa.raw
HALGPGHNIS#PAIYSTR	YDL149W	1	S(10): 59.6; Y(14): 13.5; S(15): 13.5; T(16): 13.5	S10(Phospho)			2	935.953	1870.9	1.50677	4630	exp3_Atg1wt_Atg9_45min_rapa.raw
HALGPGHNIS#PAIYSTR	YDL149W	1	S(10): 25.0; Y(14): 25.0; S(15): 25.0; T(16): 25.0	S10(Phospho)		2.62095	2	935.952	1870.9	-0.0591577	4451	exp1_Atg1ko_Atg9_45min_rapa.raw
IAVNGSHTLNS#K	YDL149W	1	S(6): 33.3; T(8): 33.3; S(11): 33.3	S11(Phospho)			2	660.819	1320.63	-0.19804	3153	exp1_Atg1ko_Atg9_45min_rapa.raw
kIAVNGS#HTLNSk	YDL149W	1	S(7): 33.3; T(9): 33.3; S(12): 33.3	K1(Label:13C(6)); S7(Phospho); K13(Label:13C(6))	-	2.2713	2	730.886	1460.76	-0.746269	2068	exp19_SILAC_ko_wt_Atg9.raw
KIAVnGSHT#LNSK	YDL149W	1	S(7): 43.1; T(9): 43.1; S(12): 13.8	N5(Deamidated); T9(Phospho)			2	725.358	1449.71	-0.942726	3449	exp3_Atg1wt_Atg9_45min_rapa.raw
LVEGS#TDDSVPk	YDL149W	1	S(5): 87.4; T(6): 12.2; S(9): 0.4	S5(Phospho); K12(Label:13C(6))	0.829426	2.88924	2	666.805	1332.6	-0.330819	4805	exp20_SILAC_ko_wt_Atg9.raw
LVEGS#TDDSVPK	YDL149W	1	S(5): 48.2; T(6): 48.2; S(9): 3.6	S5(Phospho)		3.06713	2	663.795	1326.58	-0.0657632	4519	exp8_Atg1wt_Atg9_45min_rapa.raw
LVEGS#TDDSVPK	YDL149W	1	S(5): 48.2; T(6): 48.2; S(9): 3.6	S5(Phospho)		2.79213	2	663.795	1326.58	0.302311	4486	exp8_Atg1wt_Atg9_45min_rapa.raw
LVEGST#DDSVPK	YDL149W	1	S(5): 50.0; T(6): 50.0; S(9): 0.0	T6(Phospho)	0.940399	2.32886	2	663.795	1326.58	-0.433838	2885	exp15_SILAC_ko_wt_Atg9.raw
LVEGST#DDSVPK	YDL149W	1	S(5): 33.3; T(6): 33.3; S(9): 33.3	T6(Phospho)			2	663.795	1326.58	-0.0657632	4413	exp2_Atg1ko_Atg9_45min_rapa.raw
LVEGST#DDSVPK	YDL149W	1	S(5): 48.4; T(6): 48.4; S(9): 3.3	T6(Phospho)			2	663.795	1326.58	0.0262554	4455	exp2_Atg1ko_Atg9_45min_rapa.raw
LVEGSTDDS#VPK	YDL149W	1	S(5): 33.3; T(6): 33.3; S(9): 33.3	S9(Phospho)		2.6707	2	663.795	1326.58	0.39433	4362	exp8_Atg1wt_Atg9_45min_rapa.raw
M*LnS#NYNGNGILNK	YDL149W	1	S(4): 50.0; Y(6): 50.0	M1(Oxidation); N3(Deamidated); S4(Phospho)		2.83422	2	824.854	1648.7	-1.74079	9208	exp8_Atg1wt_Atg9_45min_rapa.raw
M*LQS#YVYFM*DDYSNSENLTGk	YDL149W	1	S(4): 32.3; Y(5): 32.3; Y(7): 32.3; Y(12): 3.0; S(13): 0.1; S(15): 0.0; T(19): 0.0	M1(Oxidation); S4(Phospho); M9(Oxidation); K21(Label:13C(6))	-	4.48941	3	875.029	2623.07	0.667105	6892	exp15_SILAC_ko_wt_Atg9.raw
M*LQS#YVYFM*DDYSNSENLTGK	YDL149W	1	S(4): 47.7; Y(5): 47.7; Y(7): 4.5; Y(12): 0.0; S(13): 0.0; S(15): 0.0; T(19): 0.0	M1(Oxidation); S4(Phospho); M9(Oxidation)		4.14284	3	873.022	2617.05	-0.175772	12482	exp8_Atg1wt_Atg9_45min_rapa.raw
M*LQS#YVYFM*DDYSNSENLTGk	YDL149W	1	S(4): 33.3; Y(5): 33.3; Y(7): 33.3; Y(12): 0.0; S(13): 0.0; S(15): 0.0; T(19): 0.0	M1(Oxidation); S4(Phospho); M9(Oxidation); K21(Label:13C(6))	-	4.83851	3	875.029	2623.07	0.108659	11243	exp19_SILAC_ko_wt_Atg9.raw
M*LQS#YVYFM*DDYSNSENLTGk	YDL149W	1	S(4): 14.6; Y(5): 14.6; Y(7): 70.8; Y(12): 0.0; S(13): 0.0; S(15): 0.1; T(19): 0.0	M1(Oxidation); S4(Phospho); M9(Oxidation); K21(Label:13C(6))	-	4.58447	3	875.029	2623.07	0.457688	11262	exp19_SILAC_ko_wt_Atg9.raw
M*LQS#YVYFM*DDYSNSENLTGk	YDL149W	1	S(4): 43.0; Y(5): 43.0; Y(7): 5.9; Y(12): 5.9; S(13): 1.1; S(15): 1.1; T(19): 0.1	M1(Oxidation); S4(Phospho); M9(Oxidation); K21(Label:13C(6))	-	4.24333	3	875.029	2623.07	0.387882	11287	exp19_SILAC_ko_wt_Atg9.raw
M*LQS#YVYFMDDYSNSENLTGk	YDL149W	1	S(4): 30.6; Y(5): 30.6; Y(7): 8.7; Y(12): 8.7; S(13): 8.7; S(15): 8.7; T(19): 4.1	M1(Oxidation); S4(Phospho); K21(Label:13C(6))	-	3.55632	3	869.697	2607.08	0.219063	15218	exp20_SILAC_ko_wt_Atg9.raw
M*LQSY#VYFM*DDYSNSENLTGk	YDL149W	1	S(4): 48.6; Y(5): 48.6; Y(7): 2.8; Y(12): 0.0; S(13): 0.0; S(15): 0.0; T(19): 0.0	M1(Oxidation); Y5(Phospho); M9(Oxidation); K21(Label:13C(6))	-	5.63755	3	875.029	2623.07	0.0388532	11222	exp19_SILAC_ko_wt_Atg9.raw
M*LQSY#VYFM*DDYSNSENLTGk	YDL149W	1	S(4): 20.4; Y(5): 20.4; Y(7): 20.4; Y(12): 9.7; S(13): 9.7; S(15): 9.7; T(19): 9.7	M1(Oxidation); Y5(Phospho); M9(Oxidation); K21(Label:13C(6))	-	2.73882	3	875.029	2623.07	0.73691	11309	exp19_SILAC_ko_wt_Atg9.raw
MLNSNYnGnGILNK	YDL149W	1	S(4): 50.0; Y(6): 50.0	S4(Phospho); N9(Deamidated)			2	816.858	1632.71	0.211761	4647	exp1_Atg1ko_Atg9_45min_rapa.raw
MLNSNYnGnGILNK	YDL149W	1	S(4): 50.0; Y(6): 50.0	S4(Phospho); N9(Deamidated)			2	816.858	1632.71	-0.386363	4683	exp1_Atg1ko_Atg9_45min_rapa.raw
MLQS#YVYFMDDYSNSENLTGK	YDL149W	1	S(4): 78.2; Y(5): 17.5; Y(7): 4.3; Y(12): 0.0; S(13): 0.0; S(15): 0.0; T(19): 0.0	S4(Phospho)		3.54766	3	862.359	2585.06	1.03505	8184	exp1_Atg1ko_Atg9_45min_rapa.raw
MLQSY#VYFM*DDYSNSENLTGK	YDL149W	1	S(4): 32.8; Y(5): 32.8; Y(7): 32.8; Y(12): 0.9; S(13): 0.3; S(15): 0.3; T(19): 0.1	Y5(Phospho); M9(Oxidation)		5.03569	3	867.691	2601.06	0.848294	6947	exp1_Atg1ko_Atg9_45min_rapa.raw
NDDNnGNNDHEYVLTES#FLDSGAFPNHDVIDHNK	YDL149W	1	Y(12): 25.0; T(15): 25.0; S(17): 25.0; S(21): 25.0	S21(Phospho)		3.50458	3	1312.88	3936.63	-1.92362	6855	exp1_Atg1ko_Atg9_45min_rapa.raw
NDDnnGNNDHEYVLTESFLDSGAFPNHDVIDHNK	YDL149W	1	Y(12): 6.8; T(15): 18.0; S(17): 18.0; S(21): 57.2	S17(Phospho)		5.08776	4	984.913	3936.63	-1.35337	6838	exp1_Atg1ko_Atg9_45min_rapa.raw
nDDNNGNnDHEYVLTESFLDSGAFPNHDVIDHNK	YDL149W	1	Y(12): 68.3; T(15): 21.5; S(17): 8.1; S(21): 2.1	N7(Deamidated); S17(Phospho)			3	1313.21	3937.62	0.958128	6896	exp1_Atg1ko_Atg9_45min_rapa.raw
NDDnnGNNDHEYVLTESFLDSGAFPNHDVIDHNK	YDL149W	1	Y(12): 9.5; T(15): 30.2; S(17): 30.2; S(21): 30.2	N5(Deamidated); S17(Phospho)		4.55998	4	985.16	3937.62	-1.01385	6904	exp1_Atg1ko_Atg9_45min_rapa.raw
NIDGEDT#HSM*DEDSLTK	YDL149W	1	T(7): 10.5; S(9): 10.5; S(14): 10.5; T(16): 68.5	T7(Phospho); M10(Oxidation)	0.827319	2.77342	3	668.258	2002.76	0.045307	2826	exp15_SILAC_ko_wt_Atg9.raw
NIDGEDT#HSMDEDSLTKK	YDL149W	1	T(7): 49.7; S(9): 49.7; S(14): 0.6; T(16): 0.1	T7(Phospho)			2	1057.93	2114.86	0.213734	3889	exp3_Atg1wt_Atg9_45min_rapa.raw
NIDGEDT#HSMDEDSLTKK	YDL149W	1	T(7): 18.5; S(9): 70.5; S(14): 5.5; T(16): 5.5	T7(Phospho)		3.50795	3	705.625	2114.86	0.409397	4558	exp8_Atg1wt_Atg9_45min_rapa.raw
NIDGEDTHS#M*DEDSLTk	YDL149W	1	T(7): 50.0; S(9): 50.0; S(14): 0.0; T(16): 0.0	S9(Phospho); M10(Oxidation); K17(Label:13C(6))	0.893313	1.90559	2	1004.89	2008.78	-0.640699	2872	exp15_SILAC_ko_wt_Atg9.raw
NIDGEDTHS#M*DEDSLTK	YDL149W	1	T(7): 17.4; S(9): 59.3; S(14): 17.4; T(16): 6.0	S9(Phospho); M10(Oxidation)	0.823583	2.98625	3	668.258	2002.76	-0.228973	4653	exp20_SILAC_ko_wt_Atg9.raw
NIDGEDTHS#M*DEDSLTKK	YDL149W	1	T(7): 70.1; S(9): 22.5; S(14): 3.7; T(16): 3.7	S9(Phospho); M10(Oxidation)	0.811399	2.90122	3	710.956	2130.85	0.272062	3071	exp19_SILAC_ko_wt_Atg9.raw
NIDGEDTHS#M*DEDSLTKK	YDL149W	1	T(7): 10.6; S(9): 68.2; S(14): 10.6; T(16): 10.6	S9(Phospho); M10(Oxidation)	0.811399	2.89436	3	710.956	2130.85	-0.0716607	2923	exp19_SILAC_ko_wt_Atg9.raw
NIDGEDTHS#M*DEDSLTKK	YDL149W	1	T(7): 6.0; S(9): 17.6; S(14): 58.8; T(16): 17.6	S9(Phospho); M10(Oxidation)	0.811399	2.47631	3	710.956	2130.85	0.186131	3032	exp19_SILAC_ko_wt_Atg9.raw
NIDGEDTHS#M*DEDSLTK	YDL149W	1	T(7): 8.5; S(9): 74.4; S(14): 8.5; T(16): 8.5	S9(Phospho); M10(Oxidation)	0.803734	2.64572	3	668.258	2002.76	0.22816	3933	exp19_SILAC_ko_wt_Atg9.raw
NIDGEDTHS#M*DEDSLTK	YDL149W	1	T(7): 41.5; S(9): 41.5; S(14): 8.5; T(16): 8.5	S9(Phospho); M10(Oxidation)	0.790277	2.62081	3	668.258	2002.76	0.136734	3880	exp19_SILAC_ko_wt_Atg9.raw
NIDGEDTHS#MDEDSLTK	YDL149W	1	T(7): 15.5; S(9): 15.5; S(14): 15.5; T(16): 53.4	S9(Phospho)		2.55778	2	993.885	1986.76	-0.571583	4039	exp3_Atg1wt_Atg9_45min_rapa.raw
NIDGEDTHS#MDEDSLTK	YDL149W	1	T(7): 13.6; S(9): 59.2; S(14): 13.6; T(16): 13.6	S9(Phospho)			2	993.887	1986.77	1.14879	3849	exp1_Atg1ko_Atg9_45min_rapa.raw
NIDGEDTHS#MDEDSLTKK	YDL149W	1	T(7): 35.2; S(9): 35.2; S(14): 14.8; T(16): 14.8	S9(Phospho)	0.843108	2.56777	3	705.625	2114.86	0.236236	4082	exp19_SILAC_ko_wt_Atg9.raw
NIDGEDTHSM*DEDS#LTKK	YDL149W	1	T(7): 11.6; S(9): 74.6; S(14): 11.6; T(16): 2.2	M10(Oxidation); S14(Phospho)		2.77739	3	710.956	2130.85	-0.0716607	3206	exp2_Atg1ko_Atg9_45min_rapa.raw
NIDGEDTHSM*DEDS#LTKK	YDL149W	1	T(7): 11.9; S(9): 64.3; S(14): 11.9; T(16): 11.9	M10(Oxidation); S14(Phospho)		2.68195	3	710.956	2130.85	-0.329453	3388	exp2_Atg1ko_Atg9_45min_rapa.raw
NIDGEDTHSM*DEDS#LTKK	YDL149W	1	T(7): 8.9; S(9): 73.2; S(14): 8.9; T(16): 8.9	M10(Oxidation); S14(Phospho)		3.11578	3	710.956	2130.85	-0.329453	3500	exp2_Atg1ko_Atg9_45min_rapa.raw
S#VTSKENVLETEKS	YDL149W	1	S(1): 33.3; T(3): 33.3; S(4): 33.3; T(11): 0.0; S(14): 0.0	S1(Phospho)		3.07857	2	815.883	1630.76	0.627935	5727	exp7_Atg1wt_Atg9_45min_rapa.raw
SVT#SKENVLETEKS	YDL149W	1	S(1): 33.3; T(3): 33.3; S(4): 33.3; T(11): 0.0; S(14): 0.0	T3(Phospho)		3.19712	2	815.882	1630.76	-0.19547	5781	exp7_Atg1wt_Atg9_45min_rapa.raw
SVTS#KENVLETEKS	YDL149W	1	S(1): 33.3; T(3): 33.3; S(4): 33.3; T(11): 0.0; S(14): 0.0	S4(Phospho)		3.2793	2	815.882	1630.76	0.178805	5893	exp7_Atg1wt_Atg9_45min_rapa.raw
VGQLS#SEEEEDNEFINNDGFDDDTPLFQK	YDL149W	1	S(5): 49.9; S(6): 49.9; T(24): 0.1	S5(Phospho)		4.30116	3	1137.81	3411.41	0.19088	14118	exp8_Atg1wt_Atg9_45min_rapa.raw
VGQLS#SEEEEDNEFINNDGFDDDTPLFQK	YDL149W	1	S(5): 49.9; S(6): 49.9; T(24): 0.2	S5(Phospho)		4.8234	3	1137.81	3411.41	1.04967	7670	exp1_Atg1ko_Atg9_45min_rapa.raw
VGQLSS#EEEEDNEFINNDGFDDDTPLFQK	YDL149W	1	S(5): 49.9; S(6): 49.9; T(24): 0.2	S6(Phospho)	0.681922	6.71046	3	1137.81	3411.41	0.727624	15120	exp20_SILAC_ko_wt_Atg9.raw
VGQLSS#EEEEDNEFINNDGFDDDTPLFQK	YDL149W	1	S(5): 49.9; S(6): 49.9; T(24): 0.2	S6(Phospho)		6.28213	3	1137.81	3411.41	0.512927	13986	exp8_Atg1wt_Atg9_45min_rapa.raw
VGQLSS#EEEEDNEFINNDGFDDDTPLFQK	YDL149W	1	S(5): 50.0; S(6): 50.0; T(24): 0.0	S6(Phospho)	0.667419	6.40067	3	1137.81	3411.41	-0.0238181	12506	exp19_SILAC_ko_wt_Atg9.raw
# phosphorylation site (ambiguous allocation: pRS <75%)
* oxidation
n deaminated
r, k 13C arginine, lysine
unphosphorylated peptides
Velos Orbitrap
Sequence	Protein Group Accessions	# Phospho Sites	Modification Sequest	H/L normalized	Xcorr	Charge	m/z [Da]	MH+ [Da]	∆M [ppm]	Scan	Spectrum File
APQISDGLDGDHQLN	YDL149W	0			3.93631	2	790.371	1579.73	0.0174141	8066	exp7_Atg1wt_Atg9_45min_rapa.raw
APQISDGLDGDHQLN	YDL149W	0			3.5584	2	790.372	1579.74	0.944685	8125	exp7_Atg1wt_Atg9_45min_rapa.raw
APQISDGLDGDHQLN	YDL149W	0			3.37835	2	790.371	1579.74	0.249232	8107	exp7_Atg1wt_Atg9_45min_rapa.raw
APQISDGLDGDHQLN	YDL149W	0			3.31515	2	790.371	1579.74	0.558322	8046	exp7_Atg1wt_Atg9_45min_rapa.raw
APQISDGLDGDHQLN	YDL149W	0			3.27997	2	790.372	1579.74	0.712868	8079	exp7_Atg1wt_Atg9_45min_rapa.raw
APQISDGLDGDHQLN	YDL149W	0			3.18876	2	790.371	1579.73	-0.0598585	8177	exp7_Atg1wt_Atg9_45min_rapa.raw
APQISDGLDGDHQLN	YDL149W	0			3.18713	2	790.371	1579.73	-0.0598585	8224	exp7_Atg1wt_Atg9_45min_rapa.raw
APQISDGLDGDHQLN	YDL149W	0			2.94921	2	790.371	1579.74	0.171959	8153	exp7_Atg1wt_Atg9_45min_rapa.raw
DEYQLPNSHGK	YDL149W	0		0.720548	2.4789	2	644.302	1287.6	0.696132	3076	exp19_SILAC_ko_wt_Atg9.raw
DEYQLPNSHGK	YDL149W	0		0.902372	2.53838	2	644.302	1287.6	-0.0623058	3704	exp20_SILAC_ko_wt_Atg9.raw
DEYQLPNSHGk	YDL149W	0	K11(Label:13C(6))	0.602347	2.51466	2	647.312	1293.62	-0.0522745	3558	exp11_SILAC_Atg1ko_Atg9_rapa.raw
DEYQLPNSHGk	YDL149W	0	K11(Label:13C(6))	-	2.618	2	647.312	1293.62	-0.0522745	3847	exp12_SILAC_Atg1wt_Atg9_rapa.raw
DEYQLPNSHGk	YDL149W	0	K11(Label:13C(6))	-	2.52888	2	647.312	1293.62	-0.0522745	3829	exp12_SILAC_Atg1wt_Atg9_rapa.raw
DEYQLPNSHGk	YDL149W	0	K11(Label:13C(6))	0.655036	2.4801	2	647.312	1293.62	-0.0522745	3992	exp12_SILAC_Atg1wt_Atg9_rapa.raw
DEYQLPNSHGK	YDL149W	0			2.32953	2	644.302	1287.6	0.032499	3552	exp2_Atg1ko_Atg9_45min_rapa.raw
DEYQLPNSHGK	YDL149W	0			2.34315	2	644.302	1287.6	0.032499	3605	exp2_Atg1ko_Atg9_45min_rapa.raw
DHSDKDLANNK	YDL149W	0			3.19833	2	628.797	1256.59	0.756583	1139	exp7_Atg1wt_Atg9_45min_rapa.raw
DHSDKDLANNK	YDL149W	0			3.1864	2	628.797	1256.59	0.076573	1095	exp7_Atg1wt_Atg9_45min_rapa.raw
DHSDKDLANNK	YDL149W	0			3.00522	2	628.797	1256.59	0.076573	1117	exp7_Atg1wt_Atg9_45min_rapa.raw
DNNNNGDDIKNGTnNATAKNDDNNGNNDHEY	YDL149W	0	N14(Deamidated)		4.00619	4	848.844	3392.35	0.760352	3939	exp4_Atg1wt_Atg9_45min_rapa.raw
DNNNNGDDIKNGTNNATAKNDDNNGNNDHEY	YDL149W	0			5.05342	4	848.598	3391.37	0.36676	4066	exp4_Atg1wt_Atg9_45min_rapa.raw
DNNNNGDDIKNGTNNATAKNDDNNGNNDHEY	YDL149W	0			5.50126	4	848.598	3391.37	0.726704	4101	exp4_Atg1wt_Atg9_45min_rapa.raw
DNNNNGDDIKNGTNNATAKNDDNNGNNDHEY	YDL149W	0			4.63769	4	848.597	3391.37	-0.137161	4121	exp4_Atg1wt_Atg9_45min_rapa.raw
DNNNNGDDIKNGTNNATAKNDDNNGNNDHEY	YDL149W	0			5.30652	4	848.598	3391.37	0.438749	4144	exp4_Atg1wt_Atg9_45min_rapa.raw
DNNNNGDDIKNGTNNATAKNDDNNGNNDHEY	YDL149W	0			4.96605	4	848.597	3391.37	0.00681639	4164	exp4_Atg1wt_Atg9_45min_rapa.raw
DNNNNGDDIKNGTNNATAKNDDNNGNnDHEY	YDL149W	0	N27(Deamidated)		5.39796	4	848.842	3392.35	-1.18278	4199	exp4_Atg1wt_Atg9_45min_rapa.raw
DNNNNGDDIKNGTNNATAKNDDNNGnNDHEY	YDL149W	0	N26(Deamidated)		5.55725	4	848.844	3392.35	0.904287	4253	exp4_Atg1wt_Atg9_45min_rapa.raw
DNNNNGDDIKNGTNNATAKNDDnNGNNDHEY	YDL149W	0	N23(Deamidated)			4	848.844	3392.35	0.47248	4273	exp4_Atg1wt_Atg9_45min_rapa.raw
DNnNNGDDIKNGTNNATAKNDDNNGNNDHEY	YDL149W	0	N3(Deamidated)			4	848.843	3392.35	-0.0312952	4313	exp4_Atg1wt_Atg9_45min_rapa.raw
DNNNNGDDIKNGTNNATAKNDDNnGNNDHEY	YDL149W	0	N24(Deamidated)			4	848.843	3392.35	0.0406727	4334	exp4_Atg1wt_Atg9_45min_rapa.raw
DNNNNGDDIKnGTNNATAKNDDNNGNNDHEY	YDL149W	0	N11(Deamidated)			4	848.843	3392.35	0.0406727	4356	exp4_Atg1wt_Atg9_45min_rapa.raw
DNNNNGDDIKnGTNNATAKNDDNNGNNDHEY	YDL149W	0	N11(Deamidated)		4.85904	4	848.844	3392.35	0.400512	4380	exp4_Atg1wt_Atg9_45min_rapa.raw
DNNnNGDDIKNGTNNATAKNDDNNGNNDHEY	YDL149W	0	N4(Deamidated)			4	848.844	3392.35	0.400512	4415	exp4_Atg1wt_Atg9_45min_rapa.raw
DNNNNGDDIKnGTNNATAKNDDNNGNNDHEY	YDL149W	0	N11(Deamidated)			4	848.843	3392.35	0.112641	4437	exp4_Atg1wt_Atg9_45min_rapa.raw
DnNNNGDDIKNGTNNATAKNDDNNGNnDHEY	YDL149W	0	N2(Deamidated); N27(Deamidated)			4	849.09	3393.34	0.79398	4544	exp4_Atg1wt_Atg9_45min_rapa.raw
DNNNnGDDIKNGTNNATAKNDDnNGNNDHEY	YDL149W	0	N5(Deamidated); N23(Deamidated)		6.27285	4	849.09	3393.34	0.79398	4565	exp4_Atg1wt_Atg9_45min_rapa.raw
DnNNNGDDIKNGTNNATAKNDDNNGNnDHEY	YDL149W	0	N2(Deamidated); N27(Deamidated)			4	849.089	3393.34	-0.0693847	4588	exp4_Atg1wt_Atg9_45min_rapa.raw
DnNNNGDDIKNGTNNATAKNDDNNGNnDHEY	YDL149W	0	N2(Deamidated); N27(Deamidated)			4	849.09	3393.34	0.218404	4615	exp4_Atg1wt_Atg9_45min_rapa.raw
DnNNNGDDIKNGTNNATAKNDDNNGNnDHEY	YDL149W	0	N2(Deamidated); N27(Deamidated)			4	849.089	3393.34	-0.0693847	4641	exp4_Atg1wt_Atg9_45min_rapa.raw
DnNNNGDDIKNGTNNATAKNDDNNGNnDHEY	YDL149W	0	N2(Deamidated); N27(Deamidated)			4	849.09	3393.34	0.650086	4666	exp4_Atg1wt_Atg9_45min_rapa.raw
DnNNNGDDIKNGTNNATAKNDDNNGNnDHEY	YDL149W	0	N2(Deamidated); N27(Deamidated)			4	849.089	3393.34	-0.141332	4699	exp4_Atg1wt_Atg9_45min_rapa.raw
DQNAM*TANVVEVk	YDL149W	0	M5(Oxidation); K13(Label:13C(6))	0.743372	3.99015	2	720.858	1440.71	-0.342419	4999	exp14_SILAC_ko_wt_Atg9.raw
DQNAM*TANVVEVK	YDL149W	0	M5(Oxidation)	0.745399	4.89354	2	717.848	1434.69	-0.18247	5000	exp14_SILAC_ko_wt_Atg9.raw
DQNAM*TANVVEVK	YDL149W	0	M5(Oxidation)	-	3.54133	2	717.848	1434.69	-0.522809	2678	exp15_SILAC_ko_wt_Atg9.raw
DQNAM*TANVVEVK	YDL149W	0	M5(Oxidation)	-	3.08661	2	717.848	1434.69	-0.522809	2679	exp15_SILAC_ko_wt_Atg9.raw
DQNAM*TANVVEVk	YDL149W	0	M5(Oxidation); K13(Label:13C(6))	0.903551	2.64606	2	720.858	1440.71	-0.25769	2733	exp15_SILAC_ko_wt_Atg9.raw
DQNAM*TANVVEVk	YDL149W	0	M5(Oxidation); K13(Label:13C(6))	0.910095	4.11176	2	720.858	1440.71	-0.25769	2732	exp15_SILAC_ko_wt_Atg9.raw
DQNAM*TANVVEVk	YDL149W	0	M5(Oxidation); K13(Label:13C(6))	0.783172	4.34038	2	720.859	1440.71	0.504874	3834	exp19_SILAC_ko_wt_Atg9.raw
DQNAM*TANVVEVK	YDL149W	0	M5(Oxidation)	0.783172	4.31542	2	717.848	1434.69	-0.18247	3811	exp19_SILAC_ko_wt_Atg9.raw
DQNAM*TANVVEVK	YDL149W	0	M5(Oxidation)	0.783172	4.04674	2	717.848	1434.69	-0.18247	3891	exp19_SILAC_ko_wt_Atg9.raw
DQNAM*TANVVEVk	YDL149W	0	M5(Oxidation); K13(Label:13C(6))	0.783172	3.95042	2	720.859	1440.71	0.335415	3814	exp19_SILAC_ko_wt_Atg9.raw
DQNAM*TANVVEVk	YDL149W	0	M5(Oxidation); K13(Label:13C(6))	0.783172	3.92652	2	720.859	1440.71	0.335415	3789	exp19_SILAC_ko_wt_Atg9.raw
DQNAM*TANVVEVk	YDL149W	0	M5(Oxidation); K13(Label:13C(6))	0.783172	3.84534	2	720.859	1440.71	0.250686	3757	exp19_SILAC_ko_wt_Atg9.raw
DQNAM*TANVVEVK	YDL149W	0	M5(Oxidation)	0.783172	3.70099	2	717.849	1434.69	0.583294	3749	exp19_SILAC_ko_wt_Atg9.raw
DQNAM*TANVVEVk	YDL149W	0	M5(Oxidation); K13(Label:13C(6))	0.783172	3.54674	2	720.859	1440.71	0.843791	3692	exp19_SILAC_ko_wt_Atg9.raw
DQNAM*TANVVEVK	YDL149W	0	M5(Oxidation)	0.783172	3.22857	2	717.848	1434.69	-0.692979	3687	exp19_SILAC_ko_wt_Atg9.raw
DQNAM*TANVVEVk	YDL149W	0	M5(Oxidation); K13(Label:13C(6))	0.783172	3.16608	2	720.858	1440.71	-0.511878	3893	exp19_SILAC_ko_wt_Atg9.raw
DQNAM*TANVVEVK	YDL149W	0	M5(Oxidation)	0.783172	3.12325	2	717.848	1434.69	-0.18247	3665	exp19_SILAC_ko_wt_Atg9.raw
DQNAM*TANVVEVK	YDL149W	0	M5(Oxidation)	0.796508	4.68577	2	717.848	1434.69	0.0727849	3833	exp19_SILAC_ko_wt_Atg9.raw
DQNAM*TANVVEVK	YDL149W	0	M5(Oxidation)	0.792257	3.99308	2	717.848	1434.69	-0.352639	4605	exp20_SILAC_ko_wt_Atg9.raw
DQNAM*TANVVEVK	YDL149W	0	M5(Oxidation)	0.792257	3.88131	2	717.848	1434.69	-0.352639	4489	exp20_SILAC_ko_wt_Atg9.raw
DQNAM*TANVVEVk	YDL149W	0	M5(Oxidation); K13(Label:13C(6))	0.792257	3.82202	2	720.858	1440.71	0.0812275	4600	exp20_SILAC_ko_wt_Atg9.raw
DQNAM*TANVVEVK	YDL149W	0	M5(Oxidation)	0.792257	3.58131	2	717.848	1434.69	-0.0973848	4532	exp20_SILAC_ko_wt_Atg9.raw
DQNAM*TANVVEVk	YDL149W	0	M5(Oxidation); K13(Label:13C(6))	0.792257	3.42544	2	720.858	1440.71	-0.25769	4555	exp20_SILAC_ko_wt_Atg9.raw
DQNAM*TANVVEVk	YDL149W	0	M5(Oxidation); K13(Label:13C(6))	0.792257	3.40679	2	720.858	1440.71	-0.342419	4469	exp20_SILAC_ko_wt_Atg9.raw
DQNAM*TANVVEVk	YDL149W	0	M5(Oxidation); K13(Label:13C(6))	0.792257	3.35065	2	720.859	1440.71	0.250686	4642	exp20_SILAC_ko_wt_Atg9.raw
DQNAM*TANVVEVk	YDL149W	0	M5(Oxidation); K13(Label:13C(6))	0.792257	2.59683	2	720.858	1440.71	-0.850795	4449	exp20_SILAC_ko_wt_Atg9.raw
DQNAM*TANVVEVK	YDL149W	0	M5(Oxidation)	0.795426	4.13205	2	717.848	1434.69	0.0727849	4640	exp20_SILAC_ko_wt_Atg9.raw
DQNAM*TANVVEVK	YDL149W	0	M5(Oxidation)	1.01759	4.47923	2	717.848	1434.69	-0.692979	5493	exp9_SILAC_Atg1ko_Atg9_rapa.raw
DQNAM*TANVVEVk	YDL149W	0	M5(Oxidation); K13(Label:13C(6))	1.04601	4.29627	2	720.858	1440.71	-1.02025	5533	exp9_SILAC_Atg1ko_Atg9_rapa.raw
DQNAM*TANVVEVK	YDL149W	0	M5(Oxidation)	1.04601	4.21272	2	717.848	1434.69	-0.692979	5535	exp9_SILAC_Atg1ko_Atg9_rapa.raw
DQNAM*TANVVEVk	YDL149W	0	M5(Oxidation); K13(Label:13C(6))	1.04601	3.89701	2	720.858	1440.71	-0.935525	5556	exp9_SILAC_Atg1ko_Atg9_rapa.raw
DQNAM*TANVVEVK	YDL149W	0	M5(Oxidation)	0.936326	4.10875	2	717.848	1434.69	-0.948234	5491	exp10_SILAC_Atg1wt_Atg9_rapa.raw
DQNAM*TANVVEVK	YDL149W	0	M5(Oxidation)	-	4.22275	2	717.848	1434.69	-0.352639	4406	exp11_SILAC_Atg1ko_Atg9_rapa.raw
DQNAM*TANVVEVK	YDL149W	0	M5(Oxidation)	-	4.1188	2	717.848	1434.69	-0.692979	4429	exp11_SILAC_Atg1ko_Atg9_rapa.raw
DQNAM*TANVVEVK	YDL149W	0	M5(Oxidation)	-	4.08174	2	717.848	1434.69	-0.267554	4386	exp11_SILAC_Atg1ko_Atg9_rapa.raw
DQNAM*TANVVEVK	YDL149W	0	M5(Oxidation)	0.962207	4.36575	2	717.848	1434.69	-0.352639	4457	exp11_SILAC_Atg1ko_Atg9_rapa.raw
DQNAM*TANVVEVk	YDL149W	0	M5(Oxidation); K13(Label:13C(6))	0.989365	3.86695	2	720.858	1440.71	-0.17296	4458	exp11_SILAC_Atg1ko_Atg9_rapa.raw
DQNAM*TANVVEVK	YDL149W	0	M5(Oxidation)		4.17472	2	717.848	1434.69	0.15787	3901	exp2_Atg1ko_Atg9_45min_rapa.raw
DQNAM*TANVVEVK	YDL149W	0	M5(Oxidation)		4.40702	2	717.848	1434.69	-0.267554	3919	exp2_Atg1ko_Atg9_45min_rapa.raw
DQNAM*TANVVEVK	YDL149W	0	M5(Oxidation)		4.51599	2	717.848	1434.69	-0.18247	3939	exp2_Atg1ko_Atg9_45min_rapa.raw
DQNAM*TANVVEVK	YDL149W	0	M5(Oxidation)		4.88438	2	717.848	1434.69	-0.267554	3978	exp2_Atg1ko_Atg9_45min_rapa.raw
DQNAM*TANVVEVK	YDL149W	0	M5(Oxidation)		4.53522	2	717.848	1434.69	-0.18247	4001	exp2_Atg1ko_Atg9_45min_rapa.raw
DQNAM*TANVVEVK	YDL149W	0	M5(Oxidation)		4.68519	2	717.848	1434.69	0.0727849	4018	exp2_Atg1ko_Atg9_45min_rapa.raw
DQNAM*TANVVEVK	YDL149W	0	M5(Oxidation)		4.59949	2	717.848	1434.69	-0.0122999	4043	exp2_Atg1ko_Atg9_45min_rapa.raw
DQNAM*TANVVEVK	YDL149W	0	M5(Oxidation)		4.48082	2	717.848	1434.69	0.0727849	4063	exp2_Atg1ko_Atg9_45min_rapa.raw
DQNAM*TANVVEVK	YDL149W	0	M5(Oxidation)		4.26998	2	717.848	1434.69	-0.267554	4089	exp2_Atg1ko_Atg9_45min_rapa.raw
DQNAM*TANVVEVK	YDL149W	0	M5(Oxidation)		4.28327	2	717.848	1434.69	-0.352639	4107	exp2_Atg1ko_Atg9_45min_rapa.raw
DQNAM*TANVVEVK	YDL149W	0	M5(Oxidation)		4.36153	2	717.849	1434.69	0.328039	4132	exp2_Atg1ko_Atg9_45min_rapa.raw
DQNAM*TANVVEVK	YDL149W	0	M5(Oxidation)		4.46376	2	717.848	1434.69	-0.18247	4153	exp2_Atg1ko_Atg9_45min_rapa.raw
DQNAM*TANVVEVK	YDL149W	0	M5(Oxidation)		4.66254	2	717.848	1434.69	-0.0122999	4171	exp2_Atg1ko_Atg9_45min_rapa.raw
DQNAM*TANVVEVK	YDL149W	0	M5(Oxidation)		4.38835	2	717.848	1434.69	-0.437724	4192	exp2_Atg1ko_Atg9_45min_rapa.raw
DQNAM*TANVVEVK	YDL149W	0	M5(Oxidation)		4.70128	2	717.848	1434.69	-0.352639	4212	exp2_Atg1ko_Atg9_45min_rapa.raw
DQNAM*TANVVEVK	YDL149W	0	M5(Oxidation)		4.65885	2	717.848	1434.69	-0.18247	4229	exp2_Atg1ko_Atg9_45min_rapa.raw
DQNAM*TANVVEVK	YDL149W	0	M5(Oxidation)		4.43634	2	717.848	1434.69	-0.0122999	4250	exp2_Atg1ko_Atg9_45min_rapa.raw
DQNAM*TANVVEVK	YDL149W	0	M5(Oxidation)		4.68017	2	717.848	1434.69	-0.18247	4271	exp2_Atg1ko_Atg9_45min_rapa.raw
DQNAM*TANVVEVK	YDL149W	0	M5(Oxidation)		4.59805	2	717.848	1434.69	-0.267554	4295	exp2_Atg1ko_Atg9_45min_rapa.raw
DQNAM*TANVVEVK	YDL149W	0	M5(Oxidation)		4.7644	2	717.848	1434.69	-0.0973848	4316	exp2_Atg1ko_Atg9_45min_rapa.raw
DQNAM*TANVVEVK	YDL149W	0	M5(Oxidation)		4.39584	2	717.848	1434.69	-0.0973848	4365	exp2_Atg1ko_Atg9_45min_rapa.raw
DQNAM*TANVVEVK	YDL149W	0	M5(Oxidation)		4.38597	2	717.848	1434.69	-0.0122999	4391	exp2_Atg1ko_Atg9_45min_rapa.raw
DQnAM*TANVVEVK	YDL149W	0	N3(Deamidated); M5(Oxidation)		3.80398	2	718.34	1435.67	-0.0173142	4608	exp2_Atg1ko_Atg9_45min_rapa.raw
DQNAMTANVVEVk	YDL149W	0	K13(Label:13C(6))	0.795296	4.7283	2	712.861	1424.71	-0.145455	7407	exp14_SILAC_ko_wt_Atg9.raw
DQNAMTANVVEVK	YDL149W	0		0.795296	4.68802	2	709.851	1418.69	-0.0689111	7445	exp14_SILAC_ko_wt_Atg9.raw
DQNAMTANVVEVK	YDL149W	0		0.795296	4.61225	2	709.851	1418.69	0.017133	7465	exp14_SILAC_ko_wt_Atg9.raw
DQNAMTANVVEVK	YDL149W	0		0.795296	4.53228	2	709.851	1418.69	0.017133	7388	exp14_SILAC_ko_wt_Atg9.raw
DQNAMTANVVEVk	YDL149W	0	K13(Label:13C(6))	0.795296	4.49512	2	712.861	1424.71	0.0259056	7392	exp14_SILAC_ko_wt_Atg9.raw
DQNAMTANVVEVk	YDL149W	0	K13(Label:13C(6))	0.795296	4.45913	2	712.861	1424.71	-0.402497	7427	exp14_SILAC_ko_wt_Atg9.raw
DQNAMTANVVEVK	YDL149W	0		0.795296	4.43519	2	709.851	1418.7	0.533397	7485	exp14_SILAC_ko_wt_Atg9.raw
DQNAMTANVVEVK	YDL149W	0		0.795296	4.43266	2	709.851	1418.69	-0.154955	7425	exp14_SILAC_ko_wt_Atg9.raw
DQNAMTANVVEVk	YDL149W	0	K13(Label:13C(6))	0.795296	4.34659	2	712.861	1424.71	-0.316817	7488	exp14_SILAC_ko_wt_Atg9.raw
DQNAMTANVVEVk	YDL149W	0	K13(Label:13C(6))	0.795296	4.32325	2	712.861	1424.71	0.0259056	7517	exp14_SILAC_ko_wt_Atg9.raw
DQNAMTANVVEVk	YDL149W	0	K13(Label:13C(6))	0.795296	4.23494	2	712.861	1424.71	-0.316817	7447	exp14_SILAC_ko_wt_Atg9.raw
DQNAMTANVVEVk	YDL149W	0	K13(Label:13C(6))	0.795296	4.14528	2	712.861	1424.71	0.0259056	7466	exp14_SILAC_ko_wt_Atg9.raw
DQNAMTANVVEVK	YDL149W	0		0.795296	4.12988	2	709.851	1418.69	0.017133	7541	exp14_SILAC_ko_wt_Atg9.raw
DQNAMTANVVEVK	YDL149W	0		0.795296	4.09192	2	709.851	1418.69	0.361309	7510	exp14_SILAC_ko_wt_Atg9.raw
DQNAMTANVVEVK	YDL149W	0		0.797465	4.82056	2	709.851	1418.69	0.103177	7406	exp14_SILAC_ko_wt_Atg9.raw
DQNAMTANVVEVK	YDL149W	0		0.871209	3.96001	2	709.85	1418.69	-0.843309	8150	exp16_SILAC_ko_wt_Atg9.raw
DQNAMTANVVEVK	YDL149W	0		0.872994	3.76314	2	709.851	1418.69	-0.413088	8193	exp16_SILAC_ko_wt_Atg9.raw
DQNAMTANVVEVK	YDL149W	0		0.872994	3.61265	2	709.851	1418.69	-0.413088	8173	exp16_SILAC_ko_wt_Atg9.raw
DQNAMTANVVEVK	YDL149W	0		0.872994	3.56198	2	709.85	1418.69	-0.67122	8129	exp16_SILAC_ko_wt_Atg9.raw
DQNAMTANVVEVk	YDL149W	0	K13(Label:13C(6))	-	4.3731	2	712.861	1424.71	0.111586	3152	exp18_SILAC_ko_wt_Atg9.raw
DQNAMTANVVEVK	YDL149W	0		-	4.32125	2	709.851	1418.69	0.275265	3150	exp18_SILAC_ko_wt_Atg9.raw
DQNAMTANVVEVK	YDL149W	0		0.621433	4.08385	2	709.85	1418.69	-1.27353	8128	exp9_SILAC_Atg1ko_Atg9_rapa.raw
DQNAMTANVVEVK	YDL149W	0		0.63879	3.77916	2	709.85	1418.69	-1.53166	8107	exp9_SILAC_Atg1ko_Atg9_rapa.raw
DQNAMTANVVEVK	YDL149W	0			2.80748	2	709.851	1418.69	0.361309	4206	exp1_Atg1ko_Atg9_45min_rapa.raw
DSGAFPNHDVIDHNKM*LNSNY	YDL149W	0	M16(Oxidation)			3	802.025	2404.06	-0.527021	7874	exp4_Atg1wt_Atg9_45min_rapa.raw
EDHSDKDLANNK	YDL149W	0			3.32688	2	693.318	1385.63	0.0712742	1201	exp7_Atg1wt_Atg9_45min_rapa.raw
EFTREELQK	YDL149W	0		-	2.85045	2	590.305	1179.6	1.06042	1906	exp18_SILAC_ko_wt_Atg9.raw
ELYEYTHYLPK	YDL149W	0		0.814098	2.30007	2	728.361	1455.72	0.104739	9685	exp14_SILAC_ko_wt_Atg9.raw
ELYEYTHYLPK	YDL149W	0		0.838784	2.52246	3	485.91	1455.72	0.179358	5178	exp15_SILAC_ko_wt_Atg9.raw
ELYEYTHYLPK	YDL149W	0		-	2.56981	2	728.361	1455.71	-0.73382	3893	exp18_SILAC_ko_wt_Atg9.raw
ELYEYTHYLPK	YDL149W	0			2.44453	2	728.362	1455.72	1.53029	5612	exp3_Atg1wt_Atg9_45min_rapa.raw
ELYEYTHYLPK	YDL149W	0			2.57662	2	728.361	1455.72	0.0208834	5635	exp3_Atg1wt_Atg9_45min_rapa.raw
ELYEYTHYLPK	YDL149W	0			2.39984	2	728.361	1455.71	-0.398396	5702	exp1_Atg1ko_Atg9_45min_rapa.raw
ENSEYVDGLGYVcK	YDL149W	0	C13(Carbamidomethyl)	-	4.38115	2	816.864	1632.72	-0.49173	3777	exp18_SILAC_ko_wt_Atg9.raw
ENSEYVDGLGYVck	YDL149W	0	C13(Carbamidomethyl); K14(Label:13C(6))	-	4.21699	2	819.874	1638.74	-0.258763	3795	exp18_SILAC_ko_wt_Atg9.raw
ENSEYVDGLGYVck	YDL149W	0	C13(Carbamidomethyl); K14(Label:13C(6))	0.914196	3.8963	2	819.874	1638.74	-0.631215	10260	exp10_SILAC_Atg1wt_Atg9_rapa.raw
ENVLETEK	YDL149W	0		0.833715	2.33139	2	481.246	961.484	0.104991	3364	exp14_SILAC_ko_wt_Atg9.raw
ENVLETEK	YDL149W	0		0.833715	2.262	2	481.246	961.484	0.168471	3344	exp14_SILAC_ko_wt_Atg9.raw
ENVLETEK	YDL149W	0		0.833715	2.21409	2	481.246	961.484	0.104991	3386	exp14_SILAC_ko_wt_Atg9.raw
ENVLETEk	YDL149W	0	K8(Label:13C(6))	0.833715	2.20028	2	484.255	967.504	-0.324234	3329	exp14_SILAC_ko_wt_Atg9.raw
ENVLETEK	YDL149W	0		0.835989	2.47303	2	481.245	961.483	-0.27589	3313	exp14_SILAC_ko_wt_Atg9.raw
ENVLETEK	YDL149W	0		0.779632	2.41424	2	481.245	961.484	-0.0219693	3842	exp16_SILAC_ko_wt_Atg9.raw
EYNELYHIFk	YDL149W	0	K10(Label:13C(6))	0.793383	3.0093	2	681.345	1361.68	-0.199292	10643	exp14_SILAC_ko_wt_Atg9.raw
EYNELYHIFk	YDL149W	0	K10(Label:13C(6))	0.793383	2.74722	2	681.345	1361.68	-0.737173	10605	exp14_SILAC_ko_wt_Atg9.raw
EYNELYHIFk	YDL149W	0	K10(Label:13C(6))	0.795546	3.20405	2	681.345	1361.68	-0.468233	10625	exp14_SILAC_ko_wt_Atg9.raw
EYNELYHIFk	YDL149W	0	K10(Label:13C(6))	-	3.14777	2	681.344	1361.68	-1.18541	4355	exp18_SILAC_ko_wt_Atg9.raw
EYNELYHIFK	YDL149W	0		-	2.99233	2	678.335	1355.66	-0.479607	4354	exp18_SILAC_ko_wt_Atg9.raw
EYNELYHIFK	YDL149W	0			2.41351	2	678.336	1355.66	0.781019	6250	exp3_Atg1wt_Atg9_45min_rapa.raw
EYNELYHIFK	YDL149W	0			2.92384	2	678.335	1355.66	-0.569652	6259	exp3_Atg1wt_Atg9_45min_rapa.raw
EYNELYHIFK	YDL149W	0			2.46436	2	678.335	1355.66	-0.749742	6693	exp1_Atg1ko_Atg9_45min_rapa.raw
FGSATQPRFTGSPL	YDL149W	0			3.43245	2	733.375	1465.74	-0.510267	11244	exp5_Atg1wt_Atg9_45min_rapa.raw
FGSATQPRFTGSPL	YDL149W	0			2.96731	2	733.375	1465.74	-0.593549	11260	exp5_Atg1wt_Atg9_45min_rapa.raw
FGSATQPRFTGSPL	YDL149W	0			3.39894	2	733.375	1465.74	-0.676831	11284	exp5_Atg1wt_Atg9_45min_rapa.raw
FGSATQPRFTGSPL	YDL149W	0				2	733.375	1465.74	-0.593549	11313	exp5_Atg1wt_Atg9_45min_rapa.raw
FGSATQPRFTGSPL	YDL149W	0				2	733.375	1465.74	-0.760114	10752	exp6_Atg1wt_Atg9_45min_rapa.raw
FGSATQPRFTGSPL	YDL149W	0				2	733.375	1465.74	-0.593549	10773	exp6_Atg1wt_Atg9_45min_rapa.raw
FGSATQPRFTGSPL	YDL149W	0				2	733.375	1465.74	-0.593549	10794	exp6_Atg1wt_Atg9_45min_rapa.raw
FGSATQPRFTGSPL	YDL149W	0				2	733.375	1465.74	-0.343702	10816	exp6_Atg1wt_Atg9_45min_rapa.raw
FGSATQPRFTGSPL	YDL149W	0				2	733.375	1465.74	-0.760114	10837	exp6_Atg1wt_Atg9_45min_rapa.raw
FGSATQPRFTGSPL	YDL149W	0				2	733.375	1465.74	-0.426985	10863	exp6_Atg1wt_Atg9_45min_rapa.raw
FGSATQPRFTGSPL	YDL149W	0				2	733.375	1465.74	-0.510267	10885	exp6_Atg1wt_Atg9_45min_rapa.raw
FGSATQPRFTGSPL	YDL149W	0				2	733.375	1465.74	-0.426985	10914	exp6_Atg1wt_Atg9_45min_rapa.raw
FM*DDYSNSENLTGKY	YDL149W	0	M2(Oxidation)			2	900.375	1799.74	-0.655362	9955	exp6_Atg1wt_Atg9_45min_rapa.raw
FM*DDYSNSENLTGKY	YDL149W	0	M2(Oxidation)			2	900.374	1799.74	-0.926669	9980	exp6_Atg1wt_Atg9_45min_rapa.raw
FM*DDYSNSENLTGKY	YDL149W	0	M2(Oxidation)			2	900.375	1799.74	-0.655362	10003	exp6_Atg1wt_Atg9_45min_rapa.raw
FMDDYSNSENLTGKY	YDL149W	0				2	892.377	1783.75	-0.295545	11586	exp6_Atg1wt_Atg9_45min_rapa.raw
FMDDYSNSENLTGKY	YDL149W	0				2	892.378	1783.75	-0.0218061	11600	exp6_Atg1wt_Atg9_45min_rapa.raw
FMDDYSNSENLTGKY	YDL149W	0				2	892.377	1783.75	-0.500849	11621	exp6_Atg1wt_Atg9_45min_rapa.raw
FMDDYSNSENLTGKY	YDL149W	0				2	892.378	1783.75	-0.0902408	11643	exp6_Atg1wt_Atg9_45min_rapa.raw
FMDDYSNSENLTGKY	YDL149W	0				2	892.377	1783.75	-0.500849	11665	exp6_Atg1wt_Atg9_45min_rapa.raw
FMDDYSNSENLTGKY	YDL149W	0				2	892.378	1783.75	-0.158676	11690	exp6_Atg1wt_Atg9_45min_rapa.raw
FMDDYSNSENLTGKY	YDL149W	0				2	892.377	1783.75	-0.500849	11718	exp6_Atg1wt_Atg9_45min_rapa.raw
FMLAGFLNIILAPFLVTYFVLLYFFRYFNEYK	YDL149W	0		0.829439	4.24057	3	1325.04	3973.12	-0.299852	16317	exp14_SILAC_ko_wt_Atg9.raw
FMLAGFLNIILAPFLVTYFVLLYFFrYFNEYk	YDL149W	0	R26(Label:13C(6)); K32(Label:13C(6))	0.829439	4.14365	3	1329.06	3985.16	0.626314	16312	exp14_SILAC_ko_wt_Atg9.raw
FMLAGFLNIILAPFLVTYFVLLYFFRYFNEYK	YDL149W	0		0.833175	4.38135	3	1325.05	3973.12	0.621869	16307	exp14_SILAC_ko_wt_Atg9.raw
FREYNELYHIFK	YDL149W	0		0.784581	2.49492	4	415.464	1658.83	0.410746	5716	exp15_SILAC_ko_wt_Atg9.raw
FREYNELYHIFK	YDL149W	0		-	3.94535	3	553.616	1658.83	0.234882	4135	exp18_SILAC_ko_wt_Atg9.raw
FrEYNELYHIFk	YDL149W	0	R2(Label:13C(6)); K12(Label:13C(6))	-	3.13939	3	557.629	1670.87	-0.518834	4116	exp18_SILAC_ko_wt_Atg9.raw
FREYNELYHIFK	YDL149W	0			2.96848	2	829.921	1658.83	0.72131	6944	exp1_Atg1ko_Atg9_45min_rapa.raw
FREYNELYHIFK	YDL149W	0			3.04049	3	553.616	1658.83	-0.206647	10076	exp2_Atg1ko_Atg9_45min_rapa.raw
FREYNELYHIFK	YDL149W	0			3.00341	4	415.464	1658.83	0.189982	10143	exp2_Atg1ko_Atg9_45min_rapa.raw
FTAEDHSDkDLANNk	YDL149W	0	K9(Label:13C(6)); K15(Label:13C(6))	0.83986	3.59582	3	572.946	1716.82	0.300558	2321	exp14_SILAC_ko_wt_Atg9.raw
FTAEDHSDkDLANNk	YDL149W	0	K9(Label:13C(6)); K15(Label:13C(6))	0.83986	3.55723	3	572.946	1716.82	-0.126057	2336	exp14_SILAC_ko_wt_Atg9.raw
FTAEDHSDKDLANNK	YDL149W	0		0.83986	3.54741	3	568.932	1704.78	0.18049	2323	exp14_SILAC_ko_wt_Atg9.raw
FTAEDHSDKDLANNK	YDL149W	0		0.83986	3.3981	3	568.932	1704.78	-0.0343239	2357	exp14_SILAC_ko_wt_Atg9.raw
FTAEDHSDKDLANNK	YDL149W	0		0.83986	2.95205	3	568.932	1704.78	-0.0343239	2334	exp14_SILAC_ko_wt_Atg9.raw
FTAEDHSDkDLANNk	YDL149W	0	K9(Label:13C(6)); K15(Label:13C(6))	0.83986	2.68683	3	572.946	1716.82	-0.339364	2358	exp14_SILAC_ko_wt_Atg9.raw
FTAEDHSDKDLANNK	YDL149W	0		0.83986	2.56487	3	568.932	1704.78	-0.141731	2405	exp14_SILAC_ko_wt_Atg9.raw
FTAEDHSDkDLANNk	YDL149W	0	K9(Label:13C(6)); K15(Label:13C(6))	0.84215	3.71738	3	572.946	1716.82	-0.339364	2383	exp14_SILAC_ko_wt_Atg9.raw
FTAEDHSDKDLANNK	YDL149W	0		0.828925	4.56526	2	852.894	1704.78	-0.527669	1592	exp15_SILAC_ko_wt_Atg9.raw
FTAEDHSDKDLANNK	YDL149W	0		0.828925	3.74762	2	852.894	1704.78	-0.527669	1593	exp15_SILAC_ko_wt_Atg9.raw
FTAEDHSDkDLANNk	YDL149W	0	K9(Label:13C(6)); K15(Label:13C(6))	0.828925	2.86119	2	858.915	1716.82	-0.509288	1600	exp15_SILAC_ko_wt_Atg9.raw
FTAEDHSDkDLANNk	YDL149W	0	K9(Label:13C(6)); K15(Label:13C(6))	0.834928	4.9372	2	858.915	1716.82	-0.509288	1599	exp15_SILAC_ko_wt_Atg9.raw
FTAEDHSDkDLANNk	YDL149W	0	K9(Label:13C(6)); K15(Label:13C(6))	0.836498	4.1133	4	429.961	1716.82	-0.524953	1620	exp15_SILAC_ko_wt_Atg9.raw
FTAEDHSDKDLANNK	YDL149W	0		0.842557	4.1189	4	426.951	1704.78	-0.185421	1607	exp15_SILAC_ko_wt_Atg9.raw
FTAEDHSDkDLANNk	YDL149W	0	K9(Label:13C(6)); K15(Label:13C(6))	0.787533	3.90089	2	858.916	1716.82	0.699453	2179	exp17_SILAC_ko_wt_Atg9.raw
FTAEDHSDKDLANNK	YDL149W	0		0.787533	3.80019	2	852.895	1704.78	-0.38446	2278	exp17_SILAC_ko_wt_Atg9.raw
FTAEDHSDKDLANNK	YDL149W	0		0.787533	3.7209	2	852.893	1704.78	-1.74495	2410	exp17_SILAC_ko_wt_Atg9.raw
FTAEDHSDKDLANNK	YDL149W	0		0.787533	3.55629	2	852.895	1704.78	-0.0980411	2302	exp17_SILAC_ko_wt_Atg9.raw
FTAEDHSDkDLANNk	YDL149W	0	K9(Label:13C(6)); K15(Label:13C(6))	0.787533	3.47207	2	858.915	1716.82	0.201736	2279	exp17_SILAC_ko_wt_Atg9.raw
FTAEDHSDKDLANNK	YDL149W	0		0.787533	3.26246	2	852.895	1704.78	0.331587	2329	exp17_SILAC_ko_wt_Atg9.raw
FTAEDHSDkDLANNk	YDL149W	0	K9(Label:13C(6)); K15(Label:13C(6))	0.787533	2.65066	2	858.914	1716.82	-0.722596	2135	exp17_SILAC_ko_wt_Atg9.raw
FTAEDHSDkDLANNk	YDL149W	0	K9(Label:13C(6)); K15(Label:13C(6))	0.793791	4.19704	2	858.915	1716.82	0.557248	2242	exp17_SILAC_ko_wt_Atg9.raw
FTAEDHSDKDLANNK	YDL149W	0		0.766813	3.98695	2	852.894	1704.78	-0.599274	1468	exp18_SILAC_ko_wt_Atg9.raw
FTAEDHSDKDLANNK	YDL149W	0		0.80044	4.09588	2	852.896	1704.79	1.83528	2133	exp19_SILAC_ko_wt_Atg9.raw
FTAEDHSDkDLANNk	YDL149W	0	K9(Label:13C(6)); K15(Label:13C(6))	0.771338	2.93891	3	572.946	1716.82	-0.339364	1998	exp19_SILAC_ko_wt_Atg9.raw
FTAEDHSDKDLANNK	YDL149W	0		0.784472	3.09403	3	568.933	1704.78	0.610117	2036	exp19_SILAC_ko_wt_Atg9.raw
FTAEDHSDkDLANNk	YDL149W	0	K9(Label:13C(6)); K15(Label:13C(6))	0.792509	3.3089	3	572.945	1716.82	-0.872633	2361	exp20_SILAC_ko_wt_Atg9.raw
FTAEDHSDKDLANNK	YDL149W	0		0.792509	3.17471	3	568.933	1704.78	0.395304	2474	exp20_SILAC_ko_wt_Atg9.raw
FTAEDHSDkDLANNk	YDL149W	0	K9(Label:13C(6)); K15(Label:13C(6))	0.792509	3.03479	3	572.945	1716.82	-0.659326	2429	exp20_SILAC_ko_wt_Atg9.raw
FTAEDHSDKDLANNK	YDL149W	0		0.792509	2.95876	3	568.933	1704.78	0.502711	2441	exp20_SILAC_ko_wt_Atg9.raw
FTAEDHSDkDLANNk	YDL149W	0	K9(Label:13C(6)); K15(Label:13C(6))	0.792509	2.93913	3	572.945	1716.82	-0.446018	2442	exp20_SILAC_ko_wt_Atg9.raw
FTAEDHSDKDLANNK	YDL149W	0		0.795678	3.46316	3	568.932	1704.78	0.287897	2428	exp20_SILAC_ko_wt_Atg9.raw
FTAEDHSDkDLANNk	YDL149W	0	K9(Label:13C(6)); K15(Label:13C(6))	0.922577	3.91384	3	572.946	1716.82	0.727172	3028	exp9_SILAC_Atg1ko_Atg9_rapa.raw
FTAEDHSDkDLANNk	YDL149W	0	K9(Label:13C(6)); K15(Label:13C(6))	0.948346	3.52759	3	572.946	1716.82	0.0872506	3043	exp9_SILAC_Atg1ko_Atg9_rapa.raw
FTAEDHSDKDLANNK	YDL149W	0		0.948346	3.36194	3	568.933	1704.78	0.717524	3027	exp9_SILAC_Atg1ko_Atg9_rapa.raw
FTAEDHSDKDLANNK	YDL149W	0		0.948346	3.20277	3	568.933	1704.78	0.395304	3063	exp9_SILAC_Atg1ko_Atg9_rapa.raw
FTAEDHSDKDLANNK	YDL149W	0		0.948346	3.19724	3	568.932	1704.78	0.18049	3042	exp9_SILAC_Atg1ko_Atg9_rapa.raw
FTAEDHSDKDLANNK	YDL149W	0		0.823901	3.40994	3	568.933	1704.78	0.395304	2953	exp10_SILAC_Atg1wt_Atg9_rapa.raw
FTAEDHSDKDLANNK	YDL149W	0		0.835442	3.3266	3	568.932	1704.78	0.287897	2926	exp10_SILAC_Atg1wt_Atg9_rapa.raw
FTAEDHSDkDLANNk	YDL149W	0	K9(Label:13C(6)); K15(Label:13C(6))	0.835442	3.26164	3	572.946	1716.82	0.193904	2954	exp10_SILAC_Atg1wt_Atg9_rapa.raw
FTAEDHSDKDLANNK	YDL149W	0		0.835442	3.16111	3	568.932	1704.78	0.18049	2976	exp10_SILAC_Atg1wt_Atg9_rapa.raw
FTAEDHSDkDLANNk	YDL149W	0	K9(Label:13C(6)); K15(Label:13C(6))	-	4.02831	2	858.915	1716.82	-0.295981	2656	exp11_SILAC_Atg1ko_Atg9_rapa.raw
FTAEDHSDkDLANNk	YDL149W	0	K9(Label:13C(6)); K15(Label:13C(6))	0.876703	4.2445	2	858.915	1716.82	-0.011571	2372	exp11_SILAC_Atg1ko_Atg9_rapa.raw
FTAEDHSDkDLANNk	YDL149W	0	K9(Label:13C(6)); K15(Label:13C(6))	0.868522	3.63406	3	572.945	1716.82	-0.552672	2317	exp11_SILAC_Atg1ko_Atg9_rapa.raw
FTAEDHSDkDLANNk	YDL149W	0	K9(Label:13C(6)); K15(Label:13C(6))	0.893036	3.56513	3	572.945	1716.82	-0.446018	2195	exp11_SILAC_Atg1ko_Atg9_rapa.raw
FTAEDHSDKDLANNK	YDL149W	0		0.893036	3.54964	3	568.932	1704.78	-0.0343239	2196	exp11_SILAC_Atg1ko_Atg9_rapa.raw
FTAEDHSDkDLANNk	YDL149W	0	K9(Label:13C(6)); K15(Label:13C(6))	0.893036	3.45169	3	572.945	1716.82	-0.446018	2339	exp11_SILAC_Atg1ko_Atg9_rapa.raw
FTAEDHSDkDLANNk	YDL149W	0	K9(Label:13C(6)); K15(Label:13C(6))	0.893036	3.35773	3	572.946	1716.82	-0.232711	2284	exp11_SILAC_Atg1ko_Atg9_rapa.raw
FTAEDHSDkDLANNk	YDL149W	0	K9(Label:13C(6)); K15(Label:13C(6))	0.893036	3.08653	3	572.946	1716.82	-0.339364	2250	exp11_SILAC_Atg1ko_Atg9_rapa.raw
FTAEDHSDKDLANNK	YDL149W	0		0.893036	3.08565	3	568.932	1704.78	0.073083	2316	exp11_SILAC_Atg1ko_Atg9_rapa.raw
FTAEDHSDKDLANNK	YDL149W	0		0.981501	5.33649	2	852.895	1704.78	-0.169646	2759	exp12_SILAC_Atg1wt_Atg9_rapa.raw
FTAEDHSDkDLANNk	YDL149W	0	K9(Label:13C(6)); K15(Label:13C(6))	0.986592	4.05806	2	858.915	1716.82	-0.295981	2760	exp12_SILAC_Atg1wt_Atg9_rapa.raw
FTAEDHSDKDLANNK	YDL149W	0		0.986592	3.80701	2	852.894	1704.78	-0.456064	2558	exp12_SILAC_Atg1wt_Atg9_rapa.raw
FTAEDHSDkDLANNk	YDL149W	0	K9(Label:13C(6)); K15(Label:13C(6))	0.980192	4.16377	3	572.945	1716.82	-0.446018	2668	exp12_SILAC_Atg1wt_Atg9_rapa.raw
FTAEDHSDkDLANNk	YDL149W	0	K9(Label:13C(6)); K15(Label:13C(6))	0.985276	3.51251	3	572.946	1716.82	-0.232711	2856	exp12_SILAC_Atg1wt_Atg9_rapa.raw
FTAEDHSDkDLANNk	YDL149W	0	K9(Label:13C(6)); K15(Label:13C(6))	0.985276	3.46522	3	572.946	1716.82	-0.339364	2645	exp12_SILAC_Atg1wt_Atg9_rapa.raw
FTAEDHSDKDLANNK	YDL149W	0		0.985276	3.37405	3	568.932	1704.78	0.073083	2644	exp12_SILAC_Atg1wt_Atg9_rapa.raw
FTAEDHSDKDLANNK	YDL149W	0		0.985276	3.23565	3	568.932	1704.78	0.287897	2667	exp12_SILAC_Atg1wt_Atg9_rapa.raw
FTAEDHSDkDLANNk	YDL149W	0	K9(Label:13C(6)); K15(Label:13C(6))	0.985276	3.05192	3	572.945	1716.82	-0.552672	2738	exp12_SILAC_Atg1wt_Atg9_rapa.raw
FTAEDHSDkDLANNk	YDL149W	0	K9(Label:13C(6)); K15(Label:13C(6))	0.972259	3.13873	3	572.946	1716.82	-0.232711	2959	exp13_SILAC_Atg1wt_Atg9_rapa.raw
FTAEDHSDKDLAnNK	YDL149W	0	N13(Deamidated)		3.85277	2	853.387	1705.77	-0.316902	3140	exp3_Atg1wt_Atg9_45min_rapa.raw
FTAEDHSDKDLANNK	YDL149W	0			3.75707	2	852.895	1704.78	0.116773	2187	exp8_Atg1wt_Atg9_45min_rapa.raw
FTAEDHSDKDLANNK	YDL149W	0			3.39562	2	852.895	1704.78	0.0451682	2214	exp8_Atg1wt_Atg9_45min_rapa.raw
FTAEDHSDKDLAnNK	YDL149W	0	N13(Deamidated)		4.11652	2	853.387	1705.77	0.470294	3062	exp1_Atg1ko_Atg9_45min_rapa.raw
FTAEDHSDKDLAnNK	YDL149W	0			4.44869	2	852.895	1704.78	0.403191	3084	exp1_Atg1ko_Atg9_45min_rapa.raw
FTAEDHSDKDLANNK	YDL149W	0			4.78105	2	852.895	1704.78	0.474796	2609	exp2_Atg1ko_Atg9_45min_rapa.raw
FTAEDHSDKDLAnNK	YDL149W	0	N13(Deamidated)		5.57678	2	853.385	1705.76	-1.74817	2669	exp2_Atg1ko_Atg9_45min_rapa.raw
FTAEDHSDKDLAnNK	YDL149W	0	N13(Deamidated)		5.17279	2	853.386	1705.77	-0.674719	2731	exp2_Atg1ko_Atg9_45min_rapa.raw
FTAEDHSDKDLANNK	YDL149W	0			2.44928	2	852.895	1704.78	0.403191	2827	exp2_Atg1ko_Atg9_45min_rapa.raw
FTAEDHSDKDLANNK	YDL149W	0			3.47545	2	852.895	1704.78	-0.0980411	2852	exp2_Atg1ko_Atg9_45min_rapa.raw
FTAEDHSDKDLANNK	YDL149W	0			2.73827	3	568.932	1704.78	-0.356545	2028	exp2_Atg1ko_Atg9_45min_rapa.raw
FTAEDHSDKDLANNK	YDL149W	0			3.01601	3	568.932	1704.78	-0.249138	2081	exp2_Atg1ko_Atg9_45min_rapa.raw
FTAEDHSDKDLANNK	YDL149W	0			3.14773	3	568.932	1704.78	-0.356545	2101	exp2_Atg1ko_Atg9_45min_rapa.raw
FTAEDHSDKDLANNK	YDL149W	0			3.13475	3	568.932	1704.78	-0.571359	2146	exp2_Atg1ko_Atg9_45min_rapa.raw
FTAEDHSDKDLANNK	YDL149W	0			2.70847	3	568.932	1704.78	-0.571359	2214	exp2_Atg1ko_Atg9_45min_rapa.raw
FTAEDHSDKDLANNK	YDL149W	0			3.32326	3	568.932	1704.78	-0.0343239	2235	exp2_Atg1ko_Atg9_45min_rapa.raw
FTAEDHSDKDLANNK	YDL149W	0			3.17715	3	568.932	1704.78	-0.463952	2256	exp2_Atg1ko_Atg9_45min_rapa.raw
FTAEDHSDKDLANNK	YDL149W	0			2.90267	3	568.932	1704.78	-0.463952	2277	exp2_Atg1ko_Atg9_45min_rapa.raw
FTAEDHSDKDLANNK	YDL149W	0			3.52847	3	568.932	1704.78	-0.141731	2308	exp2_Atg1ko_Atg9_45min_rapa.raw
FTAEDHSDKDLANNK	YDL149W	0			3.82252	3	568.932	1704.78	0.18049	2337	exp2_Atg1ko_Atg9_45min_rapa.raw
FTAEDHSDKDLANNK	YDL149W	0			3.42104	3	568.932	1704.78	-0.141731	2359	exp2_Atg1ko_Atg9_45min_rapa.raw
FTAEDHSDKDLANNK	YDL149W	0			3.23134	3	568.932	1704.78	-0.141731	2381	exp2_Atg1ko_Atg9_45min_rapa.raw
FTAEDHSDKDLANNK	YDL149W	0			3.88353	3	568.932	1704.78	-0.0343239	2404	exp2_Atg1ko_Atg9_45min_rapa.raw
FTAEDHSDKDLANNK	YDL149W	0			3.82604	3	568.932	1704.78	0.073083	2426	exp2_Atg1ko_Atg9_45min_rapa.raw
FTAEDHSDKDLANNK	YDL149W	0			3.19661	3	568.932	1704.78	-0.0343239	2449	exp2_Atg1ko_Atg9_45min_rapa.raw
FTAEDHSDKDLANNK	YDL149W	0			2.94744	3	568.932	1704.78	-0.249138	2480	exp2_Atg1ko_Atg9_45min_rapa.raw
FTAEDHSDKDLANNK	YDL149W	0				3	568.932	1704.78	-0.249138	2512	exp2_Atg1ko_Atg9_45min_rapa.raw
FTAEDHSDKDLANNK	YDL149W	0			2.8356	3	568.932	1704.78	-0.0343239	2580	exp2_Atg1ko_Atg9_45min_rapa.raw
FTGSPLNNTNr	YDL149W	0	R11(Label:13C(6))	0.706941	3.2184	2	613.815	1226.62	-0.103153	4775	exp14_SILAC_ko_wt_Atg9.raw
FTGSPLNNTNR	YDL149W	0		0.706941	2.9665	2	610.805	1220.6	0.0860311	4795	exp14_SILAC_ko_wt_Atg9.raw
FTGSPLNNTNr	YDL149W	0	R11(Label:13C(6))	0.706941	2.94956	2	613.815	1226.62	0.394434	4820	exp14_SILAC_ko_wt_Atg9.raw
FTGSPLNNTNR	YDL149W	0		0.706941	2.69715	2	610.805	1220.6	0.0860311	4869	exp14_SILAC_ko_wt_Atg9.raw
FTGSPLNNTNR	YDL149W	0		0.706941	2.69531	2	610.805	1220.6	0.186039	4774	exp14_SILAC_ko_wt_Atg9.raw
FTGSPLNNTNr	YDL149W	0	R11(Label:13C(6))	0.706941	2.67381	2	613.815	1226.62	0.593469	4875	exp14_SILAC_ko_wt_Atg9.raw
FTGSPLNNTNr	YDL149W	0	R11(Label:13C(6))	0.706941	2.64696	2	613.815	1226.62	0.493952	4846	exp14_SILAC_ko_wt_Atg9.raw
FTGSPLNNTNr	YDL149W	0	R11(Label:13C(6))	0.706941	2.61621	2	613.815	1226.62	-0.103153	4736	exp14_SILAC_ko_wt_Atg9.raw
FTGSPLNNTNR	YDL149W	0		0.706941	2.56294	2	610.805	1220.6	0.186039	4841	exp14_SILAC_ko_wt_Atg9.raw
FTGSPLNNTNR	YDL149W	0		0.706941	2.43318	2	610.805	1220.6	1.38614	4735	exp14_SILAC_ko_wt_Atg9.raw
FTGSPLNNTNR	YDL149W	0		0.706941	2.36934	2	610.805	1220.6	0.286048	4819	exp14_SILAC_ko_wt_Atg9.raw
FTGSPLNNTNr	YDL149W	0	R11(Label:13C(6))	0.710125	3.25736	2	613.815	1226.62	-0.00363524	4799	exp14_SILAC_ko_wt_Atg9.raw
FTGSPLNNTNr	YDL149W	0	R11(Label:13C(6))	0.908434	2.9652	2	613.814	1226.62	-0.302188	2736	exp15_SILAC_ko_wt_Atg9.raw
FTGSPLNNTNr	YDL149W	0	R11(Label:13C(6))	0.914701	2.78913	2	613.814	1226.62	-0.302188	2735	exp15_SILAC_ko_wt_Atg9.raw
FTGSPLNNTNR	YDL149W	0		0.914701	2.7468	2	610.804	1220.6	-0.314002	2712	exp15_SILAC_ko_wt_Atg9.raw
FTGSPLNNTNr	YDL149W	0	R11(Label:13C(6))	0.703332	2.46119	2	613.814	1226.62	-0.501223	5230	exp16_SILAC_ko_wt_Atg9.raw
FTGSPLNNTNR	YDL149W	0		0.704798	2.50545	2	610.804	1220.6	-0.314002	5228	exp16_SILAC_ko_wt_Atg9.raw
FTGSPLNNTNR	YDL149W	0		0.66378	2.6053	2	610.804	1220.6	-0.514019	4407	exp17_SILAC_ko_wt_Atg9.raw
FTGSPLNNTNr	YDL149W	0	R11(Label:13C(6))	0.664602	2.4362	2	613.814	1226.62	-0.401705	4294	exp17_SILAC_ko_wt_Atg9.raw
FTGSPLNNTNR	YDL149W	0		0.664602	2.40826	2	610.804	1220.6	-0.714036	4462	exp17_SILAC_ko_wt_Atg9.raw
FTGSPLNNTNr	YDL149W	0	R11(Label:13C(6))	0.664602	2.35381	2	613.814	1226.62	-0.401705	4252	exp17_SILAC_ko_wt_Atg9.raw
FTGSPLNNTNR	YDL149W	0		-	2.65149	2	610.804	1220.6	-0.814044	2368	exp18_SILAC_ko_wt_Atg9.raw
FTGSPLNNTNr	YDL149W	0	R11(Label:13C(6))	-	2.33947	2	613.814	1226.62	-1.59592	2360	exp18_SILAC_ko_wt_Atg9.raw
FTGSPLNNTNR	YDL149W	0		0.786634	2.70323	2	610.805	1220.6	0.286048	3777	exp19_SILAC_ko_wt_Atg9.raw
FTGSPLNNTNr	YDL149W	0	R11(Label:13C(6))	0.786634	2.43188	2	613.815	1226.62	0.0958822	3734	exp19_SILAC_ko_wt_Atg9.raw
FTGSPLNNTNR	YDL149W	0		0.808177	2.9539	2	610.805	1220.6	0.286048	3799	exp19_SILAC_ko_wt_Atg9.raw
FTGSPLNNTNR	YDL149W	0		0.813424	2.7541	2	610.805	1220.6	-0.0139772	4630	exp20_SILAC_ko_wt_Atg9.raw
FTGSPLNNTNr	YDL149W	0	R11(Label:13C(6))	0.819711	2.66717	2	613.815	1226.62	-0.20267	4540	exp20_SILAC_ko_wt_Atg9.raw
FTGSPLNNTNr	YDL149W	0	R11(Label:13C(6))	0.819711	2.55822	2	613.814	1226.62	-0.401705	4505	exp20_SILAC_ko_wt_Atg9.raw
FTGSPLNNTNR	YDL149W	0		0.819711	2.54308	2	610.804	1220.6	-0.314002	4519	exp20_SILAC_ko_wt_Atg9.raw
FTGSPLNNTNR	YDL149W	0		0.819711	2.4112	2	610.805	1220.6	-0.0139772	4578	exp20_SILAC_ko_wt_Atg9.raw
FTGSPLNNTNr	YDL149W	0	R11(Label:13C(6))	0.819711	2.38736	2	613.815	1226.62	0.0958822	4520	exp20_SILAC_ko_wt_Atg9.raw
FTGSPLNNTNr	YDL149W	0	R11(Label:13C(6))	0.819711	2.38345	2	613.815	1226.62	-0.20267	4579	exp20_SILAC_ko_wt_Atg9.raw
FTGSPLNNTNR	YDL149W	0		0.819711	2.36368	2	610.804	1220.6	-0.213994	4537	exp20_SILAC_ko_wt_Atg9.raw
FTGSPLNNTNr	YDL149W	0	R11(Label:13C(6))	0.597201	3.00121	2	613.815	1226.62	-0.20267	5276	exp9_SILAC_Atg1ko_Atg9_rapa.raw
FTGSPLNNTNr	YDL149W	0	R11(Label:13C(6))	0.623035	2.8391	2	613.815	1226.62	-0.20267	5296	exp9_SILAC_Atg1ko_Atg9_rapa.raw
FTGSPLNNTNr	YDL149W	0	R11(Label:13C(6))	0.623035	2.65977	2	613.815	1226.62	-0.00363524	5244	exp9_SILAC_Atg1ko_Atg9_rapa.raw
FTGSPLNNTNr	YDL149W	0	R11(Label:13C(6))	0.513081	2.88866	2	613.814	1226.62	-0.401705	5174	exp10_SILAC_Atg1wt_Atg9_rapa.raw
FTGSPLNNTNr	YDL149W	0	R11(Label:13C(6))	0.513928	3.09379	2	613.815	1226.62	-0.00363524	5191	exp10_SILAC_Atg1wt_Atg9_rapa.raw
FTGSPLNNTNr	YDL149W	0	R11(Label:13C(6))	0.718411	3.12265	2	613.814	1226.62	-0.501223	4394	exp11_SILAC_Atg1ko_Atg9_rapa.raw
FTGSPLNNTNr	YDL149W	0	R11(Label:13C(6))	0.744371	2.93759	2	613.814	1226.62	-0.60074	4371	exp11_SILAC_Atg1ko_Atg9_rapa.raw
FTGSPLNNTNr	YDL149W	0	R11(Label:13C(6))	0.744371	2.67464	2	613.814	1226.62	-0.501223	4351	exp11_SILAC_Atg1ko_Atg9_rapa.raw
FTGSPLNNTNR	YDL149W	0		0.744371	2.53193	2	610.805	1220.6	-0.0139772	4391	exp11_SILAC_Atg1ko_Atg9_rapa.raw
FTGSPLNNTNR	YDL149W	0		0.744371	2.49738	2	610.804	1220.6	-0.314002	4370	exp11_SILAC_Atg1ko_Atg9_rapa.raw
FTGSPLNNTNr	YDL149W	0	R11(Label:13C(6))	0.744371	2.49439	2	613.814	1226.62	-0.60074	4331	exp11_SILAC_Atg1ko_Atg9_rapa.raw
FTGSPLNNTNr	YDL149W	0	R11(Label:13C(6))	0.744371	2.44383	2	613.814	1226.62	-0.501223	4309	exp11_SILAC_Atg1ko_Atg9_rapa.raw
FTGSPLNNTNR	YDL149W	0		0.709282	3.02877	2	610.804	1220.6	-0.213994	4810	exp12_SILAC_Atg1wt_Atg9_rapa.raw
FTGSPLNNTNr	YDL149W	0	R11(Label:13C(6))	0.777401	2.9706	2	613.814	1226.62	-0.60074	4811	exp12_SILAC_Atg1wt_Atg9_rapa.raw
FTGSPLNNTNR	YDL149W	0		0.777401	2.85525	2	610.804	1220.6	-0.414011	4852	exp12_SILAC_Atg1wt_Atg9_rapa.raw
FTGSPLNNTNr	YDL149W	0	R11(Label:13C(6))	0.777401	2.59257	2	613.814	1226.62	-0.60074	4832	exp12_SILAC_Atg1wt_Atg9_rapa.raw
FTGSPLNNTNR	YDL149W	0		0.777401	2.55628	2	610.804	1220.6	-0.213994	4874	exp12_SILAC_Atg1wt_Atg9_rapa.raw
FTGSPLNNTNr	YDL149W	0	R11(Label:13C(6))	0.777401	2.53438	2	613.814	1226.62	-0.60074	4853	exp12_SILAC_Atg1wt_Atg9_rapa.raw
FTGSPLNNTNR	YDL149W	0		0.777401	2.50482	2	610.804	1220.6	-0.314002	4831	exp12_SILAC_Atg1wt_Atg9_rapa.raw
FTGSPLNNTNr	YDL149W	0	R11(Label:13C(6))	0.777401	2.47629	2	613.815	1226.62	-0.20267	4898	exp12_SILAC_Atg1wt_Atg9_rapa.raw
FTGSPLNNTNR	YDL149W	0			2.2105	2	610.805	1220.6	0.0860311	3847	exp3_Atg1wt_Atg9_45min_rapa.raw
FTGSPLnNTNR	YDL149W	0	N7(Deamidated)		3.00914	2	611.297	1221.59	-0.0198689	4701	exp8_Atg1wt_Atg9_45min_rapa.raw
FTGSPLNNTNR	YDL149W	0			2.761	2	610.805	1220.6	-0.113986	4016	exp8_Atg1wt_Atg9_45min_rapa.raw
FTGSPLNnTNR	YDL149W	0	N8(Deamidated)		2.64244	2	611.297	1221.59	0.379842	4656	exp8_Atg1wt_Atg9_45min_rapa.raw
FTGSPLNNTNR	YDL149W	0			2.53297	2	610.805	1220.6	0.286048	4137	exp8_Atg1wt_Atg9_45min_rapa.raw
FTGSPLNnTNR	YDL149W	0	N8(Deamidated)		2.5172	2	611.296	1221.59	-0.719364	4820	exp8_Atg1wt_Atg9_45min_rapa.raw
FTGSPLNNTNR	YDL149W	0			2.50327	2	610.805	1220.6	0.986105	4248	exp8_Atg1wt_Atg9_45min_rapa.raw
FTGSPLNNTNR	YDL149W	0			2.48091	2	610.805	1220.6	0.886097	4198	exp8_Atg1wt_Atg9_45min_rapa.raw
FTGSPLNNTNR	YDL149W	0			2.37066	2	610.805	1220.6	0.68608	4221	exp8_Atg1wt_Atg9_45min_rapa.raw
FTGSPLnNTNR	YDL149W	0	N7(Deamidated)		2.34193	2	611.297	1221.59	0.279914	4779	exp8_Atg1wt_Atg9_45min_rapa.raw
FTGSPLNNTNR	YDL149W	0				2	610.805	1220.6	0.0860311	3728	exp1_Atg1ko_Atg9_45min_rapa.raw
FTGSPLnNTNR	YDL149W	0	N7(Deamidated)		2.22703	2	611.297	1221.59	0.679625	3870	exp1_Atg1ko_Atg9_45min_rapa.raw
FTGSPLNNTNR	YDL149W	0			2.60622	2	610.805	1220.6	-0.113986	4164	exp2_Atg1ko_Atg9_45min_rapa.raw
FTGSPLNNTNR	YDL149W	0			3.0447	2	610.804	1220.6	-0.514019	4180	exp2_Atg1ko_Atg9_45min_rapa.raw
FTGSPLNNTNR	YDL149W	0			2.69432	2	610.804	1220.6	-0.414011	4202	exp2_Atg1ko_Atg9_45min_rapa.raw
FTGSPLNNTNR	YDL149W	0			2.71911	2	610.804	1220.6	-0.414011	4223	exp2_Atg1ko_Atg9_45min_rapa.raw
FTGSPLNNTNR	YDL149W	0				2	610.804	1220.6	-0.314002	4245	exp2_Atg1ko_Atg9_45min_rapa.raw
FTGSPLNNTNR	YDL149W	0			2.80744	2	610.804	1220.6	-0.414011	4267	exp2_Atg1ko_Atg9_45min_rapa.raw
FTGSPLNNTNR	YDL149W	0			2.82375	2	610.804	1220.6	-0.314002	4289	exp2_Atg1ko_Atg9_45min_rapa.raw
FTGSPLNNTNR	YDL149W	0			2.45719	2	610.804	1220.6	-0.514019	4311	exp2_Atg1ko_Atg9_45min_rapa.raw
FTGSPLNNTNR	YDL149W	0			2.56373	2	610.804	1220.6	-0.314002	4353	exp2_Atg1ko_Atg9_45min_rapa.raw
FTGSPLNNTNR	YDL149W	0			2.93047	2	610.805	1220.6	0.0860311	4374	exp2_Atg1ko_Atg9_45min_rapa.raw
FTGSPLNNTNR	YDL149W	0			2.49736	2	610.805	1220.6	0.0860311	4396	exp2_Atg1ko_Atg9_45min_rapa.raw
FTGSPLNNTNR	YDL149W	0			2.42698	2	610.805	1220.6	-0.0139772	4420	exp2_Atg1ko_Atg9_45min_rapa.raw
FTGSPLNNTNR	YDL149W	0			2.52276	2	610.805	1220.6	0.286048	4443	exp2_Atg1ko_Atg9_45min_rapa.raw
FTGSPLNNTNR	YDL149W	0			2.56859	2	610.805	1220.6	0.186039	4469	exp2_Atg1ko_Atg9_45min_rapa.raw
FTGSPLNNTNR	YDL149W	0				2	610.805	1220.6	0.386056	4493	exp2_Atg1ko_Atg9_45min_rapa.raw
FTGSPLnNTNR	YDL149W	0	N7(Deamidated)		3.28636	2	611.297	1221.59	0.87948	4612	exp2_Atg1ko_Atg9_45min_rapa.raw
FTGSPLnNTNR	YDL149W	0	N7(Deamidated)		2.83914	2	611.297	1221.59	0.979408	4628	exp2_Atg1ko_Atg9_45min_rapa.raw
FTGSPLnNTNR	YDL149W	0	N7(Deamidated)		2.74511	2	611.297	1221.59	0.379842	4649	exp2_Atg1ko_Atg9_45min_rapa.raw
FTGSPLnNTNR	YDL149W	0	N7(Deamidated)		2.97919	2	611.297	1221.59	0.579697	4672	exp2_Atg1ko_Atg9_45min_rapa.raw
FTGSPLnNTNR	YDL149W	0	N7(Deamidated)		3.04562	2	611.297	1221.59	0.679625	4695	exp2_Atg1ko_Atg9_45min_rapa.raw
FTGSPLnNTNR	YDL149W	0	N7(Deamidated)		2.85161	2	611.297	1221.59	0.579697	4717	exp2_Atg1ko_Atg9_45min_rapa.raw
FTGSPLnNTNR	YDL149W	0	N7(Deamidated)		2.74401	2	611.297	1221.59	0.579697	4739	exp2_Atg1ko_Atg9_45min_rapa.raw
FTGSPLnNTNR	YDL149W	0	N7(Deamidated)		2.88497	2	611.297	1221.59	0.279914	4761	exp2_Atg1ko_Atg9_45min_rapa.raw
FTGSPLnNTNR	YDL149W	0	N7(Deamidated)		3.1849	2	611.297	1221.59	0.379842	4784	exp2_Atg1ko_Atg9_45min_rapa.raw
FTGSPLnNTNR	YDL149W	0	N7(Deamidated)			2	611.297	1221.59	-0.0198689	4806	exp2_Atg1ko_Atg9_45min_rapa.raw
FTGSPLnNTNR	YDL149W	0	N7(Deamidated)		2.55407	2	611.297	1221.59	0.279914	4828	exp2_Atg1ko_Atg9_45min_rapa.raw
FTGSPLnNTNR	YDL149W	0	N7(Deamidated)		2.6959	2	611.297	1221.59	-0.0198689	4852	exp2_Atg1ko_Atg9_45min_rapa.raw
FTGSPLnNTNR	YDL149W	0	N7(Deamidated)		3.0505	2	611.297	1221.59	0.179987	4873	exp2_Atg1ko_Atg9_45min_rapa.raw
FTGSPLnNTNR	YDL149W	0	N7(Deamidated)		2.82952	2	611.297	1221.59	-0.0198689	4898	exp2_Atg1ko_Atg9_45min_rapa.raw
FTGSPLnNTNR	YDL149W	0	N7(Deamidated)		2.65849	2	611.297	1221.59	-0.0198689	4921	exp2_Atg1ko_Atg9_45min_rapa.raw
FTGSPLnNTNR	YDL149W	0	N7(Deamidated)			2	611.297	1221.59	-0.119797	4944	exp2_Atg1ko_Atg9_45min_rapa.raw
FTGSPLnNTNR	YDL149W	0	N7(Deamidated)			2	611.297	1221.59	-0.119797	4971	exp2_Atg1ko_Atg9_45min_rapa.raw
FTGSPLnNTNR	YDL149W	0	N7(Deamidated)		2.3539	2	611.296	1221.59	-0.619436	4988	exp2_Atg1ko_Atg9_45min_rapa.raw
FTGSPLnNTNR	YDL149W	0	N7(Deamidated)		2.35003	2	611.296	1221.59	-0.219724	5010	exp2_Atg1ko_Atg9_45min_rapa.raw
GGVLGLVK	YDL149W	0		0.908595	2.89309	2	371.745	742.482	0.278981	7695	exp14_SILAC_ko_wt_Atg9.raw
GGVLGLVk	YDL149W	0	K8(Label:13C(6))	0.908595	2.73641	2	374.755	748.502	0.21203	7661	exp14_SILAC_ko_wt_Atg9.raw
GGVLGLVK	YDL149W	0		0.908595	2.70781	2	371.745	742.482	-0.0498356	7738	exp14_SILAC_ko_wt_Atg9.raw
GGVLGLVK	YDL149W	0		0.908595	2.67463	2	371.745	742.482	0.0323686	7676	exp14_SILAC_ko_wt_Atg9.raw
GGVLGLVk	YDL149W	0	K8(Label:13C(6))	0.908595	2.65228	2	374.755	748.502	-0.277228	7761	exp14_SILAC_ko_wt_Atg9.raw
GGVLGLVk	YDL149W	0	K8(Label:13C(6))	0.908595	2.65172	2	374.755	748.502	-0.277228	7696	exp14_SILAC_ko_wt_Atg9.raw
GGVLGLVK	YDL149W	0		0.908595	2.64934	2	371.745	742.482	0.361185	7660	exp14_SILAC_ko_wt_Atg9.raw
GGVLGLVk	YDL149W	0	K8(Label:13C(6))	0.908595	2.59127	2	374.755	748.502	-0.358771	7677	exp14_SILAC_ko_wt_Atg9.raw
GGVLGLVK	YDL149W	0		0.908595	2.58632	2	371.745	742.482	0.361185	7760	exp14_SILAC_ko_wt_Atg9.raw
GGVLGLVk	YDL149W	0	K8(Label:13C(6))	0.908595	2.56949	2	374.755	748.502	-0.521858	7740	exp14_SILAC_ko_wt_Atg9.raw
GGVLGLVK	YDL149W	0		0.908595	2.56925	2	371.745	742.482	0.361185	7783	exp14_SILAC_ko_wt_Atg9.raw
GGVLGLVk	YDL149W	0	K8(Label:13C(6))	0.908595	2.50688	2	374.755	748.502	-0.195685	7784	exp14_SILAC_ko_wt_Atg9.raw
GGVLGLVk	YDL149W	0	K8(Label:13C(6))	0.908595	2.46926	2	374.755	748.502	-0.114142	7828	exp14_SILAC_ko_wt_Atg9.raw
GGVLGLVK	YDL149W	0		0.908595	2.45064	2	371.745	742.482	0.278981	7716	exp14_SILAC_ko_wt_Atg9.raw
GGVLGLVk	YDL149W	0	K8(Label:13C(6))	0.908595	2.43159	2	374.755	748.502	-0.440314	7717	exp14_SILAC_ko_wt_Atg9.raw
GGVLGLVK	YDL149W	0		0.908595	2.3499	2	371.745	742.482	0.114573	7805	exp14_SILAC_ko_wt_Atg9.raw
GGVLGLVk	YDL149W	0	K8(Label:13C(6))	0.908595	2.28	2	374.755	748.502	-0.358771	7806	exp14_SILAC_ko_wt_Atg9.raw
GGVLGLVk	YDL149W	0	K8(Label:13C(6))	0.911073	2.90653	2	374.755	748.503	0.293573	7645	exp14_SILAC_ko_wt_Atg9.raw
GGVLGLVk	YDL149W	0	K8(Label:13C(6))	0.946449	2.75522	2	374.755	748.503	0.293573	8310	exp16_SILAC_ko_wt_Atg9.raw
GGVLGLVK	YDL149W	0		0.948388	2.56529	2	371.745	742.483	0.525594	8273	exp16_SILAC_ko_wt_Atg9.raw
GGVLGLVk	YDL149W	0	K8(Label:13C(6))	0.948388	2.50433	2	374.755	748.502	-0.114142	8427	exp16_SILAC_ko_wt_Atg9.raw
GGVLGLVk	YDL149W	0	K8(Label:13C(6))	1.04469	2.62626	2	374.755	748.503	0.375116	7516	exp17_SILAC_ko_wt_Atg9.raw
GGVLGLVk	YDL149W	0	K8(Label:13C(6))	0.777497	2.35143	2	374.755	748.502	-0.358771	7675	exp20_SILAC_ko_wt_Atg9.raw
GGVLGLVk	YDL149W	0	K8(Label:13C(6))	1.09561	2.81531	2	374.755	748.502	-0.0325991	8363	exp9_SILAC_Atg1ko_Atg9_rapa.raw
GGVLGLVK	YDL149W	0		1.12621	2.80437	2	371.745	742.482	0.0323686	8361	exp9_SILAC_Atg1ko_Atg9_rapa.raw
GGVLGLVk	YDL149W	0	K8(Label:13C(6))	1.12621	2.78323	2	374.755	748.503	0.293573	8249	exp9_SILAC_Atg1ko_Atg9_rapa.raw
GGVLGLVK	YDL149W	0		1.12621	2.70636	2	371.745	742.482	0.361185	8266	exp9_SILAC_Atg1ko_Atg9_rapa.raw
GGVLGLVK	YDL149W	0		1.12621	2.70527	2	371.745	742.482	0.0323686	8340	exp9_SILAC_Atg1ko_Atg9_rapa.raw
GGVLGLVK	YDL149W	0		1.12621	2.65097	2	371.745	742.483	0.525594	8319	exp9_SILAC_Atg1ko_Atg9_rapa.raw
GGVLGLVk	YDL149W	0	K8(Label:13C(6))	1.01229	2.86926	2	374.755	748.502	0.048944	8188	exp10_SILAC_Atg1wt_Atg9_rapa.raw
GGVLGLVk	YDL149W	0	K8(Label:13C(6))	1.02647	2.83084	2	374.755	748.502	0.130487	8206	exp10_SILAC_Atg1wt_Atg9_rapa.raw
GGVLGLVK	YDL149W	0		1.02647	2.77638	2	371.745	742.482	0.114573	8291	exp10_SILAC_Atg1wt_Atg9_rapa.raw
GGVLGLVK	YDL149W	0		1.02647	2.76892	2	371.745	742.482	0.114573	8362	exp10_SILAC_Atg1wt_Atg9_rapa.raw
GGVLGLVk	YDL149W	0	K8(Label:13C(6))	1.02647	2.75831	2	374.755	748.502	0.048944	8290	exp10_SILAC_Atg1wt_Atg9_rapa.raw
GGVLGLVK	YDL149W	0		1.01423	2.824	2	371.745	742.482	0.196777	8586	exp13_SILAC_Atg1wt_Atg9_rapa.raw
GGVLGLVk	YDL149W	0	K8(Label:13C(6))	1.09668	2.70257	2	374.755	748.503	0.945917	8568	exp13_SILAC_Atg1wt_Atg9_rapa.raw
GGVLGLVK	YDL149W	0		1.09668	2.6991	2	371.745	742.482	0.361185	8625	exp13_SILAC_Atg1wt_Atg9_rapa.raw
GGVLGLVk	YDL149W	0	K8(Label:13C(6))	1.09668	2.65583	2	374.755	748.502	0.21203	8647	exp13_SILAC_Atg1wt_Atg9_rapa.raw
GGVLGLVK	YDL149W	0		1.09668	2.63441	2	371.745	742.483	0.525594	8604	exp13_SILAC_Atg1wt_Atg9_rapa.raw
GGVLGLVk	YDL149W	0	K8(Label:13C(6))	1.09668	2.62903	2	374.755	748.503	0.293573	8670	exp13_SILAC_Atg1wt_Atg9_rapa.raw
GGVLGLVK	YDL149W	0		1.09668	2.61429	2	371.745	742.483	0.443389	8648	exp13_SILAC_Atg1wt_Atg9_rapa.raw
GGVLGLVK	YDL149W	0		1.09668	2.52086	2	371.745	742.482	0.0323686	8695	exp13_SILAC_Atg1wt_Atg9_rapa.raw
GGVLGLVK	YDL149W	0		1.09668	2.51484	2	371.745	742.483	0.690002	8571	exp13_SILAC_Atg1wt_Atg9_rapa.raw
GGVLGLVk	YDL149W	0	K8(Label:13C(6))	1.09668	2.46031	2	374.755	748.502	0.130487	8624	exp13_SILAC_Atg1wt_Atg9_rapa.raw
GGVLGLVk	YDL149W	0	K8(Label:13C(6))	1.09668	2.44126	2	374.755	748.503	0.293573	8603	exp13_SILAC_Atg1wt_Atg9_rapa.raw
GGVLGLVk	YDL149W	0	K8(Label:13C(6))	1.09668	2.42786	2	374.755	748.502	0.21203	8720	exp13_SILAC_Atg1wt_Atg9_rapa.raw
GGVLGLVk	YDL149W	0	K8(Label:13C(6))	1.09668	2.41935	2	374.755	748.502	-0.114142	8584	exp13_SILAC_Atg1wt_Atg9_rapa.raw
GGVLGLVk	YDL149W	0	K8(Label:13C(6))	1.09668	2.41847	2	374.755	748.502	0.130487	8696	exp13_SILAC_Atg1wt_Atg9_rapa.raw
GSSLLHSTNDSR	YDL149W	0		0.572666	2.81036	2	637.31	1273.61	-0.44352	2015	exp14_SILAC_ko_wt_Atg9.raw
GSSLLHSTNDSr	YDL149W	0	R12(Label:13C(6))	0.572666	2.44073	2	640.32	1279.63	-0.240796	2022	exp14_SILAC_ko_wt_Atg9.raw
GSSLLHSTNDSR	YDL149W	0		0.574228	3.03204	2	637.31	1273.61	-0.251829	1998	exp14_SILAC_ko_wt_Atg9.raw
GSSLLHSTNDSR	YDL149W	0		0.497589	1.85468	2	637.31	1273.61	0.131554	1591	exp15_SILAC_ko_wt_Atg9.raw
GSSLLHSTNDSR	YDL149W	0		0.520347	2.49475	2	637.31	1273.61	-1.0186	1501	exp18_SILAC_ko_wt_Atg9.raw
GSSLLHSTNDSR	YDL149W	0		0.490706	2.47476	2	637.31	1273.61	-0.922749	2256	exp20_SILAC_ko_wt_Atg9.raw
GSSLLHSTNDSR	YDL149W	0		1.21299	2.86604	2	637.31	1273.61	-0.347675	2675	exp9_SILAC_Atg1ko_Atg9_rapa.raw
GYPNNEGDSFLNN	YDL149W	0			3.57939	2	720.805	1440.6	-0.306018	9891	exp7_Atg1wt_Atg9_45min_rapa.raw
GYPNNEGDSFLNN	YDL149W	0			3.56436	2	720.805	1440.6	-0.306018	9753	exp7_Atg1wt_Atg9_45min_rapa.raw
GYPNNEGDSFLNN	YDL149W	0			3.06935	2	720.805	1440.6	-0.475489	9680	exp7_Atg1wt_Atg9_45min_rapa.raw
GYPNNEGDSFLNN	YDL149W	0			3.03157	2	720.805	1440.6	-0.221282	9529	exp7_Atg1wt_Atg9_45min_rapa.raw
GYPNNEGDSFLNN	YDL149W	0			3.00865	2	720.804	1440.6	-0.983903	9582	exp7_Atg1wt_Atg9_45min_rapa.raw
GYPNNEGDSFLNN	YDL149W	0			2.97951	2	720.805	1440.6	-0.136546	9630	exp7_Atg1wt_Atg9_45min_rapa.raw
GYPNNEGDSFLNNk	YDL149W	0	K14(Label:13C(6))	0.863308	3.64781	2	787.862	1574.72	-0.0389492	7490	exp14_SILAC_ko_wt_Atg9.raw
GYPNNEGDSFLNNK	YDL149W	0		0.863308	3.64283	2	784.853	1568.7	0.497582	7411	exp14_SILAC_ko_wt_Atg9.raw
GYPNNEGDSFLNNK	YDL149W	0		0.863308	3.59194	2	784.853	1568.7	0.108501	7555	exp14_SILAC_ko_wt_Atg9.raw
GYPNNEGDSFLNNk	YDL149W	0	K14(Label:13C(6))	0.863308	3.50902	2	787.862	1574.72	-0.116468	7450	exp14_SILAC_ko_wt_Atg9.raw
GYPNNEGDSFLNNk	YDL149W	0	K14(Label:13C(6))	0.863308	3.50488	2	787.863	1574.72	0.0385696	7433	exp14_SILAC_ko_wt_Atg9.raw
GYPNNEGDSFLNNk	YDL149W	0	K14(Label:13C(6))	0.863308	3.39337	2	787.863	1574.72	0.0385696	7514	exp14_SILAC_ko_wt_Atg9.raw
GYPNNEGDSFLNNK	YDL149W	0		0.863308	3.37062	2	784.853	1568.7	0.419766	7604	exp14_SILAC_ko_wt_Atg9.raw
GYPNNEGDSFLNNK	YDL149W	0		0.863308	3.35888	2	784.852	1568.7	0.0306845	7484	exp14_SILAC_ko_wt_Atg9.raw
GYPNNEGDSFLNNK	YDL149W	0		0.863308	3.35385	2	784.853	1568.7	0.186317	7505	exp14_SILAC_ko_wt_Atg9.raw
GYPNNEGDSFLNNk	YDL149W	0	K14(Label:13C(6))	0.863308	3.26831	2	787.863	1574.72	0.0385696	7538	exp14_SILAC_ko_wt_Atg9.raw
GYPNNEGDSFLNNK	YDL149W	0		0.863308	3.08153	2	784.853	1568.7	0.108501	7430	exp14_SILAC_ko_wt_Atg9.raw
GYPNNEGDSFLNNK	YDL149W	0		0.863308	3.06142	2	784.853	1568.7	0.108501	7468	exp14_SILAC_ko_wt_Atg9.raw
GYPNNEGDSFLNNK	YDL149W	0		0.863308	2.83947	2	784.853	1568.7	0.186317	7531	exp14_SILAC_ko_wt_Atg9.raw
GYPNNEGDSFLNNK	YDL149W	0		0.863308	2.8245	2	784.853	1568.7	0.419766	7602	exp14_SILAC_ko_wt_Atg9.raw
GYPNNEGDSFLNNK	YDL149W	0		0.863308	2.48255	2	784.852	1568.7	-0.124948	7449	exp14_SILAC_ko_wt_Atg9.raw
GYPNNEGDSFLNNk	YDL149W	0	K14(Label:13C(6))	0.867197	3.8409	2	787.863	1574.72	0.0385696	7469	exp14_SILAC_ko_wt_Atg9.raw
GYPNNEGDSFLNNK	YDL149W	0		-	3.23017	2	784.853	1568.7	0.264133	3958	exp15_SILAC_ko_wt_Atg9.raw
GYPNNEGDSFLNNK	YDL149W	0		-	3.22943	2	784.853	1568.7	0.575399	3945	exp15_SILAC_ko_wt_Atg9.raw
GYPNNEGDSFLNNK	YDL149W	0		-	2.88818	2	784.853	1568.7	0.264133	3957	exp15_SILAC_ko_wt_Atg9.raw
GYPNNEGDSFLNNK	YDL149W	0		-	2.87793	2	784.853	1568.7	0.575399	3944	exp15_SILAC_ko_wt_Atg9.raw
GYPNNEGDSFLNNK	YDL149W	0		0.833437	2.83656	2	784.852	1568.7	-0.51403	8152	exp16_SILAC_ko_wt_Atg9.raw
GYPNNEGDSFLNNK	YDL149W	0		0.690666	2.94352	2	784.853	1568.7	0.497582	7217	exp17_SILAC_ko_wt_Atg9.raw
GYPNNEGDSFLNNK	YDL149W	0		0.691521	2.87677	2	784.853	1568.7	0.419766	7179	exp17_SILAC_ko_wt_Atg9.raw
GYPNNEGDSFLNNK	YDL149W	0		0.691521	2.86877	2	784.852	1568.7	-0.0471319	7240	exp17_SILAC_ko_wt_Atg9.raw
GYPNNEGDSFLNNK	YDL149W	0		0.691521	2.62241	2	784.853	1568.7	0.108501	7199	exp17_SILAC_ko_wt_Atg9.raw
GYPNNEGDSFLNNK	YDL149W	0		0.691521	2.55384	2	784.853	1568.7	0.575399	7156	exp17_SILAC_ko_wt_Atg9.raw
GYPNNEGDSFLNNK	YDL149W	0		-	2.93702	2	784.852	1568.7	-0.0471319	3166	exp18_SILAC_ko_wt_Atg9.raw
GYPNNEGDSFLNNk	YDL149W	0	K14(Label:13C(6))	-	2.90473	2	787.863	1574.72	0.193607	3168	exp18_SILAC_ko_wt_Atg9.raw
GYPNNEGDSFLNNK	YDL149W	0		0.803001	3.42163	2	784.853	1568.7	0.264133	5980	exp19_SILAC_ko_wt_Atg9.raw
GYPNNEGDSFLNNk	YDL149W	0	K14(Label:13C(6))	0.803001	3.35961	2	787.862	1574.72	-0.116468	5981	exp19_SILAC_ko_wt_Atg9.raw
GYPNNEGDSFLNNK	YDL149W	0		0.803001	2.99349	2	784.853	1568.7	0.497582	5959	exp19_SILAC_ko_wt_Atg9.raw
GYPNNEGDSFLNNK	YDL149W	0		0.803001	2.97654	2	784.853	1568.7	1.12011	5924	exp19_SILAC_ko_wt_Atg9.raw
GYPNNEGDSFLNNk	YDL149W	0	K14(Label:13C(6))	0.803001	2.95649	2	787.862	1574.72	-0.271506	6001	exp19_SILAC_ko_wt_Atg9.raw
GYPNNEGDSFLNNk	YDL149W	0	K14(Label:13C(6))	0.803001	2.86979	2	787.863	1574.72	0.193607	5961	exp19_SILAC_ko_wt_Atg9.raw
GYPNNEGDSFLNNk	YDL149W	0	K14(Label:13C(6))	0.803001	2.69164	2	787.863	1574.72	0.813757	5925	exp19_SILAC_ko_wt_Atg9.raw
GYPNNEGDSFLNNK	YDL149W	0		0.803001	2.52459	2	784.853	1568.7	0.808847	5940	exp19_SILAC_ko_wt_Atg9.raw
GYPNNEGDSFLNNK	YDL149W	0		0.803001	2.51074	2	784.853	1568.7	0.264133	6113	exp19_SILAC_ko_wt_Atg9.raw
GYPNNEGDSFLNNk	YDL149W	0	K14(Label:13C(6))	0.824993	3.62039	2	787.863	1574.72	0.503682	5942	exp19_SILAC_ko_wt_Atg9.raw
GYPNNEGDSFLNNK	YDL149W	0		0.610531	3.60539	2	784.853	1568.7	0.108501	7048	exp20_SILAC_ko_wt_Atg9.raw
GYPNNEGDSFLNNK	YDL149W	0		0.61525	3.41565	2	784.852	1568.7	-0.124948	7011	exp20_SILAC_ko_wt_Atg9.raw
GYPNNEGDSFLNNk	YDL149W	0	K14(Label:13C(6))	0.61525	3.19294	2	787.862	1574.72	-0.349025	7014	exp20_SILAC_ko_wt_Atg9.raw
GYPNNEGDSFLNNK	YDL149W	0		0.61525	3.03882	2	784.853	1568.7	0.186317	6987	exp20_SILAC_ko_wt_Atg9.raw
GYPNNEGDSFLNNk	YDL149W	0	K14(Label:13C(6))	0.61525	2.99894	2	787.863	1574.72	0.0385696	6988	exp20_SILAC_ko_wt_Atg9.raw
GYPNNEGDSFLNNK	YDL149W	0		0.61525	2.91279	2	784.853	1568.7	0.108501	7056	exp20_SILAC_ko_wt_Atg9.raw
GYPNNEGDSFLNNK	YDL149W	0		0.61525	2.88587	2	784.853	1568.7	0.186317	7208	exp20_SILAC_ko_wt_Atg9.raw
GYPNNEGDSFLNNk	YDL149W	0	K14(Label:13C(6))	0.61525	2.83354	2	787.862	1574.72	-0.271506	7058	exp20_SILAC_ko_wt_Atg9.raw
GYPNNEGDSFLNNk	YDL149W	0	K14(Label:13C(6))	0.61525	2.76984	2	787.862	1574.72	-0.271506	7049	exp20_SILAC_ko_wt_Atg9.raw
GYPNNEGDSFLNNK	YDL149W	0		0.61525	2.63002	2	784.852	1568.7	0.0306845	7178	exp20_SILAC_ko_wt_Atg9.raw
GYPNNEGDSFLNNK	YDL149W	0		0.61525	2.52423	2	784.853	1568.7	0.96448	6968	exp20_SILAC_ko_wt_Atg9.raw
GYPNNEGDSFLNNK	YDL149W	0		0.61525	2.46589	2	784.853	1568.7	0.34195	7187	exp20_SILAC_ko_wt_Atg9.raw
GYPNNEGDSFLNNK	YDL149W	0		0.93322	2.90721	2	784.852	1568.7	-0.280581	8094	exp10_SILAC_Atg1wt_Atg9_rapa.raw
GYPNNEGDSFLNNK	YDL149W	0		0.93476	3.45353	2	784.852	1568.7	-0.280581	8030	exp10_SILAC_Atg1wt_Atg9_rapa.raw
GYPNNEGDSFLNNK	YDL149W	0		0.827787	3.6061	2	784.852	1568.7	-0.280581	6935	exp11_SILAC_Atg1ko_Atg9_rapa.raw
GYPNNEGDSFLNNk	YDL149W	0	K14(Label:13C(6))	0.857699	3.46956	2	787.862	1574.72	-0.349025	6978	exp11_SILAC_Atg1ko_Atg9_rapa.raw
GYPNNEGDSFLNNk	YDL149W	0	K14(Label:13C(6))	0.857699	3.40979	2	787.862	1574.72	-0.6591	7072	exp11_SILAC_Atg1ko_Atg9_rapa.raw
GYPNNEGDSFLNNk	YDL149W	0	K14(Label:13C(6))	0.857699	3.34466	2	787.862	1574.72	-0.349025	7012	exp11_SILAC_Atg1ko_Atg9_rapa.raw
GYPNNEGDSFLNNk	YDL149W	0	K14(Label:13C(6))	0.857699	3.32358	2	787.862	1574.72	-0.426544	7051	exp11_SILAC_Atg1ko_Atg9_rapa.raw
GYPNNEGDSFLNNK	YDL149W	0		0.857699	3.284	2	784.852	1568.7	-0.280581	6977	exp11_SILAC_Atg1ko_Atg9_rapa.raw
GYPNNEGDSFLNNK	YDL149W	0		0.857699	3.1028	2	784.852	1568.7	-0.436214	7070	exp11_SILAC_Atg1ko_Atg9_rapa.raw
GYPNNEGDSFLNNK	YDL149W	0		0.857699	3.08073	2	784.852	1568.7	-0.280581	7011	exp11_SILAC_Atg1ko_Atg9_rapa.raw
GYPNNEGDSFLNNk	YDL149W	0	K14(Label:13C(6))	0.857699	3.07969	2	787.862	1574.72	-0.426544	6916	exp11_SILAC_Atg1ko_Atg9_rapa.raw
GYPNNEGDSFLNNk	YDL149W	0	K14(Label:13C(6))	0.857699	3.0068	2	787.862	1574.72	-0.426544	6896	exp11_SILAC_Atg1ko_Atg9_rapa.raw
GYPNNEGDSFLNNk	YDL149W	0	K14(Label:13C(6))	0.857699	2.95293	2	787.862	1574.72	-0.426544	7033	exp11_SILAC_Atg1ko_Atg9_rapa.raw
GYPNNEGDSFLNNK	YDL149W	0		0.857699	2.91901	2	784.852	1568.7	-0.0471319	6914	exp11_SILAC_Atg1ko_Atg9_rapa.raw
GYPNNEGDSFLNNK	YDL149W	0		0.857699	2.79704	2	784.852	1568.7	-0.358397	7091	exp11_SILAC_Atg1ko_Atg9_rapa.raw
GYPNNEGDSFLNNK	YDL149W	0		0.857699	2.78669	2	784.852	1568.7	-0.202765	6956	exp11_SILAC_Atg1ko_Atg9_rapa.raw
GYPNNEGDSFLNNk	YDL149W	0	K14(Label:13C(6))	0.857699	2.76637	2	787.862	1574.72	-0.271506	6936	exp11_SILAC_Atg1ko_Atg9_rapa.raw
GYPNNEGDSFLNNK	YDL149W	0		0.857699	2.75994	2	784.852	1568.7	-0.436214	7049	exp11_SILAC_Atg1ko_Atg9_rapa.raw
GYPNNEGDSFLNNk	YDL149W	0	K14(Label:13C(6))	0.857699	2.75592	2	787.862	1574.72	-0.6591	7071	exp11_SILAC_Atg1ko_Atg9_rapa.raw
GYPNNEGDSFLNNK	YDL149W	0		0.857699	2.6742	2	784.852	1568.7	-0.358397	7092	exp11_SILAC_Atg1ko_Atg9_rapa.raw
GYPNNEGDSFLNNk	YDL149W	0	K14(Label:13C(6))	0.857699	2.65923	2	787.862	1574.72	-0.193987	6957	exp11_SILAC_Atg1ko_Atg9_rapa.raw
GYPNNEGDSFLNNK	YDL149W	0		0.857699	2.41515	2	784.852	1568.7	-0.358397	7028	exp11_SILAC_Atg1ko_Atg9_rapa.raw
GYPNNEGDSFLNNk	YDL149W	0	K14(Label:13C(6))	0.970915	3.47231	2	787.862	1574.72	-0.271506	7400	exp12_SILAC_Atg1wt_Atg9_rapa.raw
GYPNNEGDSFLNNK	YDL149W	0		1.06416	3.28952	2	784.852	1568.7	-0.591847	7323	exp12_SILAC_Atg1wt_Atg9_rapa.raw
GYPNNEGDSFLNNK	YDL149W	0		1.06416	3.28764	2	784.852	1568.7	-0.124948	7304	exp12_SILAC_Atg1wt_Atg9_rapa.raw
GYPNNEGDSFLNNk	YDL149W	0	K14(Label:13C(6))	1.06416	3.20283	2	787.862	1574.72	-0.271506	7345	exp12_SILAC_Atg1wt_Atg9_rapa.raw
GYPNNEGDSFLNNK	YDL149W	0		1.06416	3.17809	2	784.852	1568.7	-0.0471319	7376	exp12_SILAC_Atg1wt_Atg9_rapa.raw
GYPNNEGDSFLNNK	YDL149W	0		1.06416	3.12603	2	784.852	1568.7	-0.124948	7441	exp12_SILAC_Atg1wt_Atg9_rapa.raw
GYPNNEGDSFLNNK	YDL149W	0		1.06416	2.81784	2	784.852	1568.7	-0.124948	7439	exp12_SILAC_Atg1wt_Atg9_rapa.raw
GYPNNEGDSFLNNk	YDL149W	0	K14(Label:13C(6))	1.06416	2.8022	2	787.863	1574.72	0.193607	7377	exp12_SILAC_Atg1wt_Atg9_rapa.raw
GYPNNEGDSFLNNk	YDL149W	0	K14(Label:13C(6))	1.06416	2.77523	2	787.862	1574.72	-0.271506	7306	exp12_SILAC_Atg1wt_Atg9_rapa.raw
GYPNNEGDSFLNNK	YDL149W	0		1.06416	2.77061	2	784.852	1568.7	-0.202765	7399	exp12_SILAC_Atg1wt_Atg9_rapa.raw
GYPNNEGDSFLNNK	YDL149W	0		1.06416	2.765	2	784.852	1568.7	-0.202765	7344	exp12_SILAC_Atg1wt_Atg9_rapa.raw
GYPNNEGDSFLNNk	YDL149W	0	K14(Label:13C(6))	1.06416	2.73534	2	787.862	1574.72	-0.193987	7324	exp12_SILAC_Atg1wt_Atg9_rapa.raw
GYPNNEGDSFLNNK	YDL149W	0		1.06416	2.67834	2	784.852	1568.7	-0.124948	7287	exp12_SILAC_Atg1wt_Atg9_rapa.raw
GYPNNEGDSFLNNk	YDL149W	0	K14(Label:13C(6))	1.06416	2.55949	2	787.862	1574.72	-0.349025	7416	exp12_SILAC_Atg1wt_Atg9_rapa.raw
GYPNNEGDSFLNNK	YDL149W	0			2.57669	2	784.852	1568.7	-0.669663	4560	exp3_Atg1wt_Atg9_45min_rapa.raw
GYPNNEGDSFLNNK	YDL149W	0			2.31165	2	784.852	1568.7	0.0306845	4655	exp3_Atg1wt_Atg9_45min_rapa.raw
GYPNNEGDSFLNNK	YDL149W	0			3.59721	2	784.853	1568.7	0.575399	6416	exp8_Atg1wt_Atg9_45min_rapa.raw
GYPNNEGDSFLNNK	YDL149W	0			3.48426	2	784.853	1568.7	0.34195	6535	exp8_Atg1wt_Atg9_45min_rapa.raw
GYPNNEGDSFLNNK	YDL149W	0			3.37059	2	784.853	1568.7	0.419766	6510	exp8_Atg1wt_Atg9_45min_rapa.raw
GYPNNEGDSFLNNK	YDL149W	0			3.35232	2	784.852	1568.7	-0.747479	6916	exp8_Atg1wt_Atg9_45min_rapa.raw
GYPNNEGDSFLNNK	YDL149W	0			3.34229	2	784.853	1568.7	0.264133	6464	exp8_Atg1wt_Atg9_45min_rapa.raw
GYPNNEGDSFLNNK	YDL149W	0			3.17667	2	784.852	1568.7	-0.202765	6796	exp8_Atg1wt_Atg9_45min_rapa.raw
GYPNNEGDSFLNNK	YDL149W	0			3.17299	2	784.853	1568.7	0.186317	6486	exp8_Atg1wt_Atg9_45min_rapa.raw
GYPNNEGDSFLNNK	YDL149W	0			3.14804	2	784.853	1568.7	0.653215	6392	exp8_Atg1wt_Atg9_45min_rapa.raw
GYPNNEGDSFLNNK	YDL149W	0			3.14195	2	784.852	1568.7	0.0306845	6749	exp8_Atg1wt_Atg9_45min_rapa.raw
GYPNNEGDSFLNNK	YDL149W	0			3.13773	2	784.853	1568.7	0.108501	6604	exp8_Atg1wt_Atg9_45min_rapa.raw
GYPNNEGDSFLNNK	YDL149W	0			3.07547	2	784.853	1568.7	0.108501	6726	exp8_Atg1wt_Atg9_45min_rapa.raw
GYPnNEGDSFLNNK	YDL149W	0	N4(Deamidated)		3.05837	2	785.343	1569.68	-1.68482	7581	exp8_Atg1wt_Atg9_45min_rapa.raw
GYPNNEGDSFLNNK	YDL149W	0			3.05598	2	784.853	1568.7	0.108501	6580	exp8_Atg1wt_Atg9_45min_rapa.raw
GYPNNEGDSFLNNK	YDL149W	0			3.03169	2	784.853	1568.7	1.0423	6370	exp8_Atg1wt_Atg9_45min_rapa.raw
GYPNNEGDSFLNNK	YDL149W	0			3.01683	2	784.852	1568.7	-0.51403	6844	exp8_Atg1wt_Atg9_45min_rapa.raw
GYPNNEGDSFLNNK	YDL149W	0			2.99658	2	784.853	1568.7	0.108501	6626	exp8_Atg1wt_Atg9_45min_rapa.raw
GYPNNEGDSFLNNK	YDL149W	0			2.98555	2	784.852	1568.7	-0.747479	6868	exp8_Atg1wt_Atg9_45min_rapa.raw
GYPNNEGDSFLNNK	YDL149W	0			2.983	2	784.852	1568.7	-0.358397	6819	exp8_Atg1wt_Atg9_45min_rapa.raw
GYPNNEGDSFLNNK	YDL149W	0			2.97392	2	784.853	1568.7	1.27574	6330	exp8_Atg1wt_Atg9_45min_rapa.raw
GYPNNEGDSFLNNK	YDL149W	0			2.95783	2	784.853	1568.7	0.34195	6705	exp8_Atg1wt_Atg9_45min_rapa.raw
GYPNNEGDSFLNNK	YDL149W	0			2.93547	2	784.852	1568.7	0.0306845	6647	exp8_Atg1wt_Atg9_45min_rapa.raw
GYPNNEGDSFLNNK	YDL149W	0			2.90344	2	784.852	1568.7	-0.124948	6772	exp8_Atg1wt_Atg9_45min_rapa.raw
GYPNNEGDSFLNNK	YDL149W	0			2.88518	2	784.852	1568.7	-0.747479	6892	exp8_Atg1wt_Atg9_45min_rapa.raw
GYPNnEGDSFLNNK	YDL149W	0	N5(Deamidated)		2.87103	2	785.344	1569.68	-0.0516962	7825	exp8_Atg1wt_Atg9_45min_rapa.raw
GYPNNEGDSFLNNK	YDL149W	0			2.84041	2	784.853	1568.7	0.186317	6556	exp8_Atg1wt_Atg9_45min_rapa.raw
GYPNnEGDSFLNNK	YDL149W	0	N5(Deamidated)		2.8327	2	785.344	1569.68	-1.14044	7369	exp8_Atg1wt_Atg9_45min_rapa.raw
GYPNNEGDSFLNNK	YDL149W	0			2.75741	2	784.852	1568.7	-0.0471319	6670	exp8_Atg1wt_Atg9_45min_rapa.raw
GYPnNEGDSFLNNK	YDL149W	0	N4(Deamidated)		2.72748	2	785.344	1569.68	-0.440534	7728	exp8_Atg1wt_Atg9_45min_rapa.raw
GYPnNEGDSFLNNK	YDL149W	0	N4(Deamidated)		2.63725	2	785.344	1569.68	-0.751605	7650	exp8_Atg1wt_Atg9_45min_rapa.raw
GYPnNEGDSFLNNK	YDL149W	0	N4(Deamidated)		2.62702	2	785.344	1569.68	-0.207231	7751	exp8_Atg1wt_Atg9_45min_rapa.raw
GYPnNEGDSFLNNK	YDL149W	0	N4(Deamidated)		2.56638	2	785.344	1569.68	-1.06268	7677	exp8_Atg1wt_Atg9_45min_rapa.raw
GYPnNEGDSFLNNK	YDL149W	0	N4(Deamidated)		2.53983	2	785.344	1569.68	-0.90714	7624	exp8_Atg1wt_Atg9_45min_rapa.raw
GYPNNEGDSFLNNK	YDL149W	0			2.43142	2	784.853	1568.7	0.808847	6351	exp8_Atg1wt_Atg9_45min_rapa.raw
GYPnNEGDSFLNNK	YDL149W	0	N4(Deamidated)		2.41194	2	785.344	1569.68	-0.518302	7702	exp8_Atg1wt_Atg9_45min_rapa.raw
GYPnNEGDSFLNNK	YDL149W	0			2.84606	2	784.853	1568.7	0.731031	4414	exp1_Atg1ko_Atg9_45min_rapa.raw
GYPnNEGDSFLNNK	YDL149W	0			3.22756	2	784.852	1568.7	-0.903112	4420	exp1_Atg1ko_Atg9_45min_rapa.raw
GYPNNEGDSFLNNK	YDL149W	0	N4(Deamidated)		2.54246	2	785.344	1569.68	-1.21821	4559	exp1_Atg1ko_Atg9_45min_rapa.raw
HALGPGHNISPAIYSTR	YDL149W	0		0.837219	4.33969	3	597.648	1790.93	-0.124957	5500	exp14_SILAC_ko_wt_Atg9.raw
HALGPGHNISPAIYSTR	YDL149W	0		0.837219	4.32218	3	597.648	1790.93	-0.431678	5640	exp14_SILAC_ko_wt_Atg9.raw
HALGPGHNISPAIYSTR	YDL149W	0		0.837219	4.29994	3	597.648	1790.93	-0.942881	5535	exp14_SILAC_ko_wt_Atg9.raw
HALGPGHNISPAIYSTR	YDL149W	0		0.837219	4.08806	3	597.648	1790.93	-0.84064	5549	exp14_SILAC_ko_wt_Atg9.raw
HALGPGHNISPAIYSTR	YDL149W	0		0.837219	3.87506	3	597.648	1790.93	-0.84064	5593	exp14_SILAC_ko_wt_Atg9.raw
HALGPGHNISPAIYSTR	YDL149W	0		0.837219	3.75817	3	597.648	1790.93	-0.7384	5616	exp14_SILAC_ko_wt_Atg9.raw
HALGPGHNISPAIYSTR	YDL149W	0		0.837219	3.70109	3	597.648	1790.93	-0.124957	5665	exp14_SILAC_ko_wt_Atg9.raw
HALGPGHNISPAIYSTR	YDL149W	0		0.84248	5.04902	3	597.648	1790.93	-0.533919	5570	exp14_SILAC_ko_wt_Atg9.raw
HALGPGHNISPAIYSTR	YDL149W	0		0.835173	2.43671	2	895.969	1790.93	0.427834	3328	exp15_SILAC_ko_wt_Atg9.raw
HALGPGHNISPAIYSTr	YDL149W	0	R17(Label:13C(6))	0.81904	5.19975	3	599.655	1796.95	0.0862707	3319	exp15_SILAC_ko_wt_Atg9.raw
HALGPGHNISPAIYSTR	YDL149W	0		0.767625	4.19716	4	448.488	1790.93	-0.677747	3332	exp15_SILAC_ko_wt_Atg9.raw
HALGPGHNISPAIYSTR	YDL149W	0		0.830185	3.20659	3	597.648	1790.93	-0.636159	6017	exp16_SILAC_ko_wt_Atg9.raw
HALGPGHNISPAIYSTR	YDL149W	0		0.835359	4.55487	3	597.648	1790.93	-0.329438	6040	exp16_SILAC_ko_wt_Atg9.raw
HALGPGHNISPAIYSTR	YDL149W	0		0.859458	4.6965	3	597.648	1790.93	-0.227197	5299	exp17_SILAC_ko_wt_Atg9.raw
HALGPGHNISPAIYSTR	YDL149W	0		0.868434	4.40134	3	597.648	1790.93	0.284005	5319	exp17_SILAC_ko_wt_Atg9.raw
HALGPGHNISPAIYSTR	YDL149W	0		0.868434	4.12156	3	597.648	1790.93	0.181765	5418	exp17_SILAC_ko_wt_Atg9.raw
HALGPGHNISPAIYSTR	YDL149W	0		0.868434	4.08516	3	597.649	1790.93	0.999688	5448	exp17_SILAC_ko_wt_Atg9.raw
HALGPGHNISPAIYSTR	YDL149W	0		0.868434	3.76307	3	597.648	1790.93	-0.636159	5224	exp17_SILAC_ko_wt_Atg9.raw
HALGPGHNISPAIYSTR	YDL149W	0		0.868434	3.74916	3	597.648	1790.93	-0.329438	5362	exp17_SILAC_ko_wt_Atg9.raw
HALGPGHNISPAIYSTR	YDL149W	0		0.868434	3.64903	3	597.648	1790.93	0.488486	5261	exp17_SILAC_ko_wt_Atg9.raw
HALGPGHNISPAIYSTR	YDL149W	0		0.868434	3.54123	3	597.648	1790.93	-0.022716	5340	exp17_SILAC_ko_wt_Atg9.raw
HALGPGHNISPAIYSTR	YDL149W	0		0.868434	3.51633	3	597.648	1790.93	0.0795244	5395	exp17_SILAC_ko_wt_Atg9.raw
HALGPGHNISPAIYSTR	YDL149W	0		0.868434	3.44726	3	597.649	1790.93	0.795207	5473	exp17_SILAC_ko_wt_Atg9.raw
HALGPGHNISPAIYSTR	YDL149W	0		0.868434	3.20095	3	597.648	1790.93	-0.227197	5239	exp17_SILAC_ko_wt_Atg9.raw
HALGPGHNISPAIYSTr	YDL149W	0	R17(Label:13C(6))	-	3.86402	2	898.978	1796.95	-0.110042	2516	exp18_SILAC_ko_wt_Atg9.raw
HALGPGHNISPAIYSTR	YDL149W	0		-	3.71753	2	895.968	1790.93	-0.45825	2508	exp18_SILAC_ko_wt_Atg9.raw
HALGPGHNISPAIYSTR	YDL149W	0		-	5.164	3	597.649	1790.93	0.897447	2481	exp18_SILAC_ko_wt_Atg9.raw
HALGPGHNISPAIYSTR	YDL149W	0		0.71725	4.66563	3	597.648	1790.93	0.0795244	4662	exp19_SILAC_ko_wt_Atg9.raw
HALGPGHNISPAIYSTR	YDL149W	0		0.71725	4.40004	3	597.648	1790.93	0.0795244	4638	exp19_SILAC_ko_wt_Atg9.raw
HALGPGHNISPAIYSTR	YDL149W	0		0.71725	4.24248	3	597.648	1790.93	0.181765	4593	exp19_SILAC_ko_wt_Atg9.raw
HALGPGHNISPAIYSTR	YDL149W	0		0.71725	3.90723	3	597.648	1790.93	0.386246	4621	exp19_SILAC_ko_wt_Atg9.raw
HALGPGHNISPAIYSTR	YDL149W	0		0.71725	3.88152	3	597.648	1790.93	-0.022716	4702	exp19_SILAC_ko_wt_Atg9.raw
HALGPGHNISPAIYSTR	YDL149W	0		0.71725	3.347	3	597.648	1790.93	0.590726	4555	exp19_SILAC_ko_wt_Atg9.raw
HALGPGHNISPAIYSTr	YDL149W	0	R17(Label:13C(6))	0.7444	4.93773	3	599.655	1796.95	0.59576	4584	exp19_SILAC_ko_wt_Atg9.raw
HALGPGHNISPAIYSTr	YDL149W	0	R17(Label:13C(6))	-	3.20727	3	599.654	1796.95	-1.03461	6004	exp20_SILAC_ko_wt_Atg9.raw
HALGPGHNISPAIYSTr	YDL149W	0	R17(Label:13C(6))	-	2.85893	3	599.655	1796.95	-0.219423	6138	exp20_SILAC_ko_wt_Atg9.raw
HALGPGHNISPAIYSTr	YDL149W	0	R17(Label:13C(6))	0.787721	4.84766	3	599.655	1796.95	-0.117525	5585	exp20_SILAC_ko_wt_Atg9.raw
HALGPGHNISPAIYSTr	YDL149W	0	R17(Label:13C(6))	0.803145	4.73164	3	599.654	1796.95	-1.13651	5900	exp20_SILAC_ko_wt_Atg9.raw
HALGPGHNISPAIYSTR	YDL149W	0		0.803145	4.34062	3	597.648	1790.93	0.0795244	5627	exp20_SILAC_ko_wt_Atg9.raw
HALGPGHNISPAIYSTR	YDL149W	0		0.803145	3.9465	3	597.648	1790.93	-0.227197	5559	exp20_SILAC_ko_wt_Atg9.raw
HALGPGHNISPAIYSTR	YDL149W	0		0.803145	3.89764	3	597.648	1790.93	0.284005	5580	exp20_SILAC_ko_wt_Atg9.raw
HALGPGHNISPAIYSTr	YDL149W	0	R17(Label:13C(6))	0.803145	3.89248	3	599.655	1796.95	-0.423219	5545	exp20_SILAC_ko_wt_Atg9.raw
HALGPGHNISPAIYSTR	YDL149W	0		0.803145	3.82107	3	597.648	1790.93	0.386246	5604	exp20_SILAC_ko_wt_Atg9.raw
HALGPGHNISPAIYSTR	YDL149W	0		0.803145	3.80561	3	597.648	1790.93	-0.329438	5721	exp20_SILAC_ko_wt_Atg9.raw
HALGPGHNISPAIYSTR	YDL149W	0		0.803145	3.76152	3	597.648	1790.93	0.0795244	5673	exp20_SILAC_ko_wt_Atg9.raw
HALGPGHNISPAIYSTr	YDL149W	0	R17(Label:13C(6))	0.803145	3.72762	3	599.655	1796.95	-0.219423	5523	exp20_SILAC_ko_wt_Atg9.raw
HALGPGHNISPAIYSTR	YDL149W	0		0.803145	3.72053	3	597.648	1790.93	0.284005	5650	exp20_SILAC_ko_wt_Atg9.raw
HALGPGHNISPAIYSTR	YDL149W	0		0.803145	3.71839	3	597.648	1790.93	-0.431678	5514	exp20_SILAC_ko_wt_Atg9.raw
HALGPGHNISPAIYSTR	YDL149W	0		0.803145	3.71102	3	597.648	1790.93	-0.022716	5696	exp20_SILAC_ko_wt_Atg9.raw
HALGPGHNISPAIYSTR	YDL149W	0		0.803145	3.68427	3	597.648	1790.93	0.0795244	5762	exp20_SILAC_ko_wt_Atg9.raw
HALGPGHNISPAIYSTr	YDL149W	0	R17(Label:13C(6))	0.803145	3.61299	3	599.654	1796.95	-0.525117	5747	exp20_SILAC_ko_wt_Atg9.raw
HALGPGHNISPAIYSTR	YDL149W	0		0.803145	3.60474	3	597.648	1790.93	-0.022716	5537	exp20_SILAC_ko_wt_Atg9.raw
HALGPGHNISPAIYSTR	YDL149W	0		0.803145	3.54106	3	597.647	1790.93	-1.2496	5882	exp20_SILAC_ko_wt_Atg9.raw
HALGPGHNISPAIYSTR	YDL149W	0		0.803145	3.44277	3	597.647	1790.93	-1.35184	5815	exp20_SILAC_ko_wt_Atg9.raw
HALGPGHNISPAIYSTR	YDL149W	0		0.803145	3.40628	3	597.648	1790.93	-0.227197	5742	exp20_SILAC_ko_wt_Atg9.raw
HALGPGHNISPAIYSTr	YDL149W	0	R17(Label:13C(6))	0.803145	3.34325	3	599.654	1796.95	-1.03461	5964	exp20_SILAC_ko_wt_Atg9.raw
HALGPGHNISPAIYSTR	YDL149W	0		0.803145	3.29775	3	597.647	1790.93	-1.35184	5837	exp20_SILAC_ko_wt_Atg9.raw
HALGPGHNISPAIYSTR	YDL149W	0		0.803145	3.27908	3	597.648	1790.93	0.284005	5490	exp20_SILAC_ko_wt_Atg9.raw
HALGPGHNISPAIYSTr	YDL149W	0	R17(Label:13C(6))	0.803145	3.24158	3	599.654	1796.95	-0.932709	5941	exp20_SILAC_ko_wt_Atg9.raw
HALGPGHNISPAIYSTR	YDL149W	0		0.803145	3.14488	3	597.648	1790.93	0.0795244	5785	exp20_SILAC_ko_wt_Atg9.raw
HALGPGHNISPAIYSTR	YDL149W	0		0.998901	5.18423	3	597.648	1790.93	0.181765	5861	exp9_SILAC_Atg1ko_Atg9_rapa.raw
HALGPGHNISPAIYSTR	YDL149W	0		1.05765	4.75979	3	597.648	1790.93	-0.124957	5882	exp9_SILAC_Atg1ko_Atg9_rapa.raw
HALGPGHNISPAIYSTR	YDL149W	0		1.05765	4.70804	3	597.648	1790.93	-0.124957	5920	exp9_SILAC_Atg1ko_Atg9_rapa.raw
HALGPGHNISPAIYSTR	YDL149W	0		0.970453	4.86548	3	597.648	1790.93	0.284005	5857	exp10_SILAC_Atg1wt_Atg9_rapa.raw
HALGPGHNISPAIYSTR	YDL149W	0		0.970453	4.28419	3	597.648	1790.93	0.0795244	5901	exp10_SILAC_Atg1wt_Atg9_rapa.raw
HALGPGHNISPAIYSTR	YDL149W	0		0.970453	4.18768	3	597.648	1790.93	0.284005	5839	exp10_SILAC_Atg1wt_Atg9_rapa.raw
HALGPGHNISPAIYSTR	YDL149W	0		0.987297	5.48915	3	597.648	1790.93	-0.124957	5877	exp10_SILAC_Atg1wt_Atg9_rapa.raw
HALGPGHNISPAIYSTR	YDL149W	0		-	4.70309	3	597.648	1790.93	-0.431678	5590	exp11_SILAC_Atg1ko_Atg9_rapa.raw
HALGPGHNISPAIYSTR	YDL149W	0		-	4.06286	3	597.648	1790.93	-0.942881	5520	exp11_SILAC_Atg1ko_Atg9_rapa.raw
HALGPGHNISPAIYSTr	YDL149W	0	R17(Label:13C(6))	-	3.9953	3	599.655	1796.95	0.799556	5617	exp11_SILAC_Atg1ko_Atg9_rapa.raw
HALGPGHNISPAIYSTR	YDL149W	0		-	3.67864	3	597.648	1790.93	0.284005	5839	exp11_SILAC_Atg1ko_Atg9_rapa.raw
HALGPGHNISPAIYSTR	YDL149W	0		-	3.54477	3	597.648	1790.93	-0.022716	5721	exp11_SILAC_Atg1ko_Atg9_rapa.raw
HALGPGHNISPAIYSTR	YDL149W	0		-	3.448	3	597.648	1790.93	-0.431678	5701	exp11_SILAC_Atg1ko_Atg9_rapa.raw
HALGPGHNISPAIYSTR	YDL149W	0		-	3.28761	3	597.648	1790.93	0.0795244	5743	exp11_SILAC_Atg1ko_Atg9_rapa.raw
HALGPGHNISPAIYSTr	YDL149W	0	R17(Label:13C(6))	-	3.25106	3	599.655	1796.95	-0.117525	5768	exp11_SILAC_Atg1ko_Atg9_rapa.raw
HALGPGHNISPAIYSTR	YDL149W	0		-	3.22339	3	597.648	1790.93	0.692967	5767	exp11_SILAC_Atg1ko_Atg9_rapa.raw
HALGPGHNISPAIYSTR	YDL149W	0		-	3.1877	3	597.648	1790.93	0.284005	5670	exp11_SILAC_Atg1ko_Atg9_rapa.raw
HALGPGHNISPAIYSTR	YDL149W	0		-	3.09249	3	597.648	1790.93	0.386246	5624	exp11_SILAC_Atg1ko_Atg9_rapa.raw
HALGPGHNISPAIYSTR	YDL149W	0		0.874523	4.5282	3	597.648	1790.93	-0.533919	6111	exp12_SILAC_Atg1wt_Atg9_rapa.raw
HALGPGHNISPAIYSTR	YDL149W	0		1.04515	4.36362	3	597.648	1790.93	0.488486	6176	exp12_SILAC_Atg1wt_Atg9_rapa.raw
HALGPGHNISPAIYSTr	YDL149W	0	R17(Label:13C(6))	1.04515	4.14826	3	599.655	1796.95	0.391964	6067	exp12_SILAC_Atg1wt_Atg9_rapa.raw
HALGPGHNISPAIYSTR	YDL149W	0		1.04515	4.11057	3	597.648	1790.93	-0.022716	6136	exp12_SILAC_Atg1wt_Atg9_rapa.raw
HALGPGHNISPAIYSTR	YDL149W	0		1.04515	3.99082	3	597.648	1790.93	-0.022716	6091	exp12_SILAC_Atg1wt_Atg9_rapa.raw
HALGPGHNISPAIYSTR	YDL149W	0		1.04515	3.81708	3	597.648	1790.93	-0.533919	6155	exp12_SILAC_Atg1wt_Atg9_rapa.raw
HALGPGHNISPAIYSTR	YDL149W	0		1.04515	3.64878	3	597.648	1790.93	-0.329438	6320	exp12_SILAC_Atg1wt_Atg9_rapa.raw
HALGPGHNISPAIYSTR	YDL149W	0		1.04515	3.53017	3	597.648	1790.93	0.0795244	6351	exp12_SILAC_Atg1wt_Atg9_rapa.raw
HALGPGHNISPAIYSTR	YDL149W	0		1.04515	3.3762	3	597.648	1790.93	-0.022716	6253	exp12_SILAC_Atg1wt_Atg9_rapa.raw
HALGPGHNISPAIYSTR	YDL149W	0		1.04515	3.36689	3	597.648	1790.93	-0.431678	6298	exp12_SILAC_Atg1wt_Atg9_rapa.raw
HALGPGHNISPAIYSTR	YDL149W	0		1.04515	3.1141	3	597.648	1790.93	-0.227197	6198	exp12_SILAC_Atg1wt_Atg9_rapa.raw
HALGPGHNISPAIYSTR	YDL149W	0		1.04515	3.02701	3	597.648	1790.93	0.181765	6038	exp12_SILAC_Atg1wt_Atg9_rapa.raw
HALGPGHNISPAIYSTR	YDL149W	0		0.927189	4.90317	3	597.649	1790.93	0.795207	6183	exp13_SILAC_Atg1wt_Atg9_rapa.raw
HALGPGHNISPAIYSTR	YDL149W	0		0.945021	3.76294	3	597.648	1790.93	-0.022716	6164	exp13_SILAC_Atg1wt_Atg9_rapa.raw
HALGPGHNISPAIYSTR	YDL149W	0			3.24835	2	895.968	1790.93	-0.117448	4748	exp3_Atg1wt_Atg9_45min_rapa.raw
HALGPGHNISPAIYSTR	YDL149W	0			3.72504	2	895.968	1790.93	-0.39009	4762	exp3_Atg1wt_Atg9_45min_rapa.raw
HALGPGHNISPAIYSTR	YDL149W	0			4.19398	2	895.969	1790.93	0.0870325	4783	exp3_Atg1wt_Atg9_45min_rapa.raw
HALGPGHNISPAIYSTR	YDL149W	0			2.96463	2	895.969	1790.93	0.973115	4811	exp3_Atg1wt_Atg9_45min_rapa.raw
HALGPGHNISPAIYSTR	YDL149W	0			3.83069	3	597.648	1790.93	0.0795244	5090	exp8_Atg1wt_Atg9_45min_rapa.raw
HALGPGHNISPAIYSTR	YDL149W	0			3.82585	3	597.648	1790.93	-0.022716	5138	exp8_Atg1wt_Atg9_45min_rapa.raw
HALGPGHNISPAIYSTR	YDL149W	0			3.51904	3	597.648	1790.93	-0.7384	5188	exp8_Atg1wt_Atg9_45min_rapa.raw
HALGPGHNISPAIYSTR	YDL149W	0			3.51291	3	597.648	1790.93	0.0795244	5109	exp8_Atg1wt_Atg9_45min_rapa.raw
HALGPGHNISPAIYSTR	YDL149W	0			3.09927	3	597.648	1790.93	0.488486	5211	exp8_Atg1wt_Atg9_45min_rapa.raw
HALGPGHNISPAIYSTR	YDL149W	0			3.05726	3	597.648	1790.93	0.284005	5064	exp8_Atg1wt_Atg9_45min_rapa.raw
HALGPGHNISPAIYSTR	YDL149W	0			2.97478	3	597.648	1790.93	0.488486	5156	exp8_Atg1wt_Atg9_45min_rapa.raw
HALGPGHNISPAIYSTR	YDL149W	0				2	895.968	1790.93	-0.867213	4508	exp1_Atg1ko_Atg9_45min_rapa.raw
HALGPGHNISPAIYSTR	YDL149W	0			3.52327	3	597.648	1790.93	-0.7384	5612	exp2_Atg1ko_Atg9_45min_rapa.raw
HALGPGHNISPAIYSTR	YDL149W	0			3.19345	3	597.648	1790.93	-0.942881	5631	exp2_Atg1ko_Atg9_45min_rapa.raw
HALGPGHNISPAIYSTR	YDL149W	0			3.59445	3	597.648	1790.93	-0.7384	5665	exp2_Atg1ko_Atg9_45min_rapa.raw
HALGPGHNISPAIYSTR	YDL149W	0			4.03887	3	597.648	1790.93	-0.533919	5688	exp2_Atg1ko_Atg9_45min_rapa.raw
HALGPGHNISPAIYSTR	YDL149W	0			3.30376	3	597.648	1790.93	-0.431678	5709	exp2_Atg1ko_Atg9_45min_rapa.raw
HALGPGHNISPAIYSTR	YDL149W	0			4.78964	3	597.648	1790.93	-0.533919	5731	exp2_Atg1ko_Atg9_45min_rapa.raw
HALGPGHNISPAIYSTR	YDL149W	0			4.03352	3	597.648	1790.93	-0.533919	5768	exp2_Atg1ko_Atg9_45min_rapa.raw
HALGPGHNISPAIYSTR	YDL149W	0			4.36593	3	597.648	1790.93	-0.329438	5801	exp2_Atg1ko_Atg9_45min_rapa.raw
HALGPGHNISPAIYSTR	YDL149W	0			4.31313	3	597.648	1790.93	-0.329438	5822	exp2_Atg1ko_Atg9_45min_rapa.raw
HALGPGHNISPAIYSTR	YDL149W	0			4.53819	3	597.648	1790.93	-0.533919	5844	exp2_Atg1ko_Atg9_45min_rapa.raw
HALGPGHNISPAIYSTR	YDL149W	0			4.14752	3	597.648	1790.93	-0.227197	5864	exp2_Atg1ko_Atg9_45min_rapa.raw
HALGPGHNISPAIYSTR	YDL149W	0			3.97546	3	597.648	1790.93	-0.431678	5885	exp2_Atg1ko_Atg9_45min_rapa.raw
HALGPGHNISPAIYSTR	YDL149W	0			4.23981	3	597.648	1790.93	-0.329438	5906	exp2_Atg1ko_Atg9_45min_rapa.raw
HALGPGHNISPAIYSTR	YDL149W	0			4.85707	3	597.648	1790.93	-0.533919	5936	exp2_Atg1ko_Atg9_45min_rapa.raw
HALGPGHNISPAIYSTR	YDL149W	0			4.1071	3	597.648	1790.93	-0.431678	5968	exp2_Atg1ko_Atg9_45min_rapa.raw
HALGPGHNISPAIYSTR	YDL149W	0			4.12119	3	597.648	1790.93	-0.227197	6026	exp2_Atg1ko_Atg9_45min_rapa.raw
HALGPGHNISPAIYSTR	YDL149W	0			4.2315	3	597.648	1790.93	-0.227197	6049	exp2_Atg1ko_Atg9_45min_rapa.raw
HALGPGHNISPAIYSTR	YDL149W	0			4.02196	3	597.648	1790.93	-0.636159	6116	exp2_Atg1ko_Atg9_45min_rapa.raw
HALGPGHNISPAIYSTR	YDL149W	0			3.49815	3	597.648	1790.93	-0.533919	6238	exp2_Atg1ko_Atg9_45min_rapa.raw
HILQNNrPQr	YDL149W	0	R7(Label:13C(6)); R10(Label:13C(6))	0.696595	2.29826	2	644.375	1287.74	-0.164458	1134	exp14_SILAC_ko_wt_Atg9.raw
HILQNNrPQr	YDL149W	0	R7(Label:13C(6)); R10(Label:13C(6))	0.692291	2.62167	3	429.919	1287.74	-0.198598	1218	exp15_SILAC_ko_wt_Atg9.raw
HILQNNrPQr	YDL149W	0	R7(Label:13C(6)); R10(Label:13C(6))	-	2.49572	2	644.375	1287.74	-0.733222	918	exp18_SILAC_ko_wt_Atg9.raw
HILQNNRPQR	YDL149W	0		-	2.22764	2	638.355	1275.7	-0.568521	910	exp18_SILAC_ko_wt_Atg9.raw
HILQNNrPQr	YDL149W	0	R7(Label:13C(6)); R10(Label:13C(6))	0.698635	2.4708	2	644.375	1287.74	-0.259252	1388	exp11_SILAC_Atg1ko_Atg9_rapa.raw
HILQNNrPQr	YDL149W	0	R7(Label:13C(6)); R10(Label:13C(6))	0.72388	2.39012	2	644.375	1287.74	-0.44884	1480	exp11_SILAC_Atg1ko_Atg9_rapa.raw
HILQnNRPQR	YDL149W	0	N5(Deamidated)		2.61461	2	638.847	1276.69	-0.0956563	3159	exp3_Atg1wt_Atg9_45min_rapa.raw
HILQnNRPQR	YDL149W	0	N5(Deamidated)		2.80916	2	638.847	1276.69	-0.478116	3058	exp1_Atg1ko_Atg9_45min_rapa.raw
HILQnNRPQR	YDL149W	0	N5(Deamidated)		3.1818	2	638.848	1276.69	0.860492	3071	exp1_Atg1ko_Atg9_45min_rapa.raw
HILQNNRPQR	YDL149W	0			2.61915	2	638.355	1275.7	0.1013	2077	exp2_Atg1ko_Atg9_45min_rapa.raw
HILQnNRPQR	YDL149W	0	N5(Deamidated)		3.01305	2	638.847	1276.69	-0.573731	2097	exp2_Atg1ko_Atg9_45min_rapa.raw
HILQNNRPQR	YDL149W	0				3	425.906	1275.7	-0.00492927	1861	exp2_Atg1ko_Atg9_45min_rapa.raw
HILQNNRPQR	YDL149W	0				3	425.906	1275.7	0.282137	1975	exp2_Atg1ko_Atg9_45min_rapa.raw
HVFDPEETLKELY	YDL149W	0				2	810.401	1619.79	-0.23083	13303	exp4_Atg1wt_Atg9_45min_rapa.raw
HVFDPEETLKELY	YDL149W	0				2	810.401	1619.79	-0.23083	13370	exp4_Atg1wt_Atg9_45min_rapa.raw
HVFDPEETLKELY	YDL149W	0			2.61374	2	810.401	1619.79	-0.682999	15420	exp5_Atg1wt_Atg9_45min_rapa.raw
HVFDPEETLKELY	YDL149W	0			3.73591	2	810.401	1619.79	-0.532276	15436	exp5_Atg1wt_Atg9_45min_rapa.raw
HVFDPEETLKELY	YDL149W	0				2	810.401	1619.79	-0.381553	15475	exp5_Atg1wt_Atg9_45min_rapa.raw
HVFDPEETLKELY	YDL149W	0			3.05205	2	810.401	1619.79	-0.23083	15500	exp5_Atg1wt_Atg9_45min_rapa.raw
HVFDPEETLKELY	YDL149W	0				3	540.603	1619.8	0.137677	14820	exp6_Atg1wt_Atg9_45min_rapa.raw
HVFDPEETLKELY	YDL149W	0				3	540.603	1619.8	0.363762	14863	exp6_Atg1wt_Atg9_45min_rapa.raw
IAVnGSHTLNSK	YDL149W	0	N4(Deamidated)		2.43249	2	621.328	1241.65	-0.395025	2741	exp8_Atg1wt_Atg9_45min_rapa.raw
IAVNGSHTLNSK	YDL149W	0			2.36848	2	620.837	1240.67	1.67668	2161	exp8_Atg1wt_Atg9_45min_rapa.raw
IAVnGSHTLNSK	YDL149W	0	N4(Deamidated)		3.09609	2	621.328	1241.65	-0.395025	3193	exp2_Atg1ko_Atg9_45min_rapa.raw
IAVnGSHTLNSK	YDL149W	0	N4(Deamidated)		2.9902	2	621.328	1241.65	-0.395025	3215	exp2_Atg1ko_Atg9_45min_rapa.raw
IAVnGSHTLNSK	YDL149W	0	N4(Deamidated)		2.9017	2	621.328	1241.65	0.293166	3242	exp2_Atg1ko_Atg9_45min_rapa.raw
IAVnGSHTLNSK	YDL149W	0	N4(Deamidated)		2.96094	2	621.328	1241.65	-0.395025	3266	exp2_Atg1ko_Atg9_45min_rapa.raw
IAVnGSHTLNSK	YDL149W	0	N4(Deamidated)		2.64011	2	621.328	1241.65	-0.493339	3286	exp2_Atg1ko_Atg9_45min_rapa.raw
IDAHDVANr	YDL149W	0	R9(Label:13C(6))	0.744247	3.02341	2	508.764	1016.52	-0.328082	2229	exp14_SILAC_ko_wt_Atg9.raw
IDAHDVANr	YDL149W	0	R9(Label:13C(6))	0.744247	2.60086	2	508.764	1016.52	-0.087909	2275	exp14_SILAC_ko_wt_Atg9.raw
IDAHDVANr	YDL149W	0	R9(Label:13C(6))	0.744247	2.36152	2	508.764	1016.52	0.152264	2301	exp14_SILAC_ko_wt_Atg9.raw
IDAHDVANr	YDL149W	0	R9(Label:13C(6))	0.746277	3.25879	2	508.764	1016.52	-0.328082	2218	exp14_SILAC_ko_wt_Atg9.raw
IDAHDVANR	YDL149W	0		0.766778	2.52278	2	505.754	1010.5	-0.765313	1532	exp15_SILAC_ko_wt_Atg9.raw
IDAHDVANr	YDL149W	0	R9(Label:13C(6))	0.772331	2.81174	2	508.764	1016.52	-0.268039	1523	exp15_SILAC_ko_wt_Atg9.raw
IDAHDVANr	YDL149W	0	R9(Label:13C(6))	0.726598	2.64544	2	508.764	1016.52	-0.448168	2701	exp16_SILAC_ko_wt_Atg9.raw
IDAHDVANr	YDL149W	0	R9(Label:13C(6))	0.728087	2.47426	2	508.764	1016.52	-0.508211	2719	exp16_SILAC_ko_wt_Atg9.raw
IDAHDVANr	YDL149W	0	R9(Label:13C(6))	0.700064	3.19519	2	508.764	1016.52	-1.10864	1475	exp18_SILAC_ko_wt_Atg9.raw
IDAHDVANr	YDL149W	0	R9(Label:13C(6))	0.680044	2.54689	2	508.764	1016.52	-0.328082	1865	exp19_SILAC_ko_wt_Atg9.raw
IDAHDVANr	YDL149W	0	R9(Label:13C(6))	0.689844	2.44307	2	508.764	1016.52	-0.568255	2304	exp20_SILAC_ko_wt_Atg9.raw
IDAHDVANr	YDL149W	0	R9(Label:13C(6))	0.692603	2.48512	2	508.764	1016.52	-0.628298	2251	exp20_SILAC_ko_wt_Atg9.raw
IDAHDVANr	YDL149W	0	R9(Label:13C(6))	0.83539	2.98416	2	508.764	1016.52	0.0922204	2943	exp9_SILAC_Atg1ko_Atg9_rapa.raw
IDAHDVANr	YDL149W	0	R9(Label:13C(6))	0.858724	2.82909	2	508.764	1016.52	0.0321773	2920	exp9_SILAC_Atg1ko_Atg9_rapa.raw
IDAHDVANr	YDL149W	0	R9(Label:13C(6))	0.785671	2.7237	2	508.764	1016.52	-0.928514	2789	exp10_SILAC_Atg1wt_Atg9_rapa.raw
IDAHDVANr	YDL149W	0	R9(Label:13C(6))	0.717908	2.71138	2	508.764	1016.52	-0.568255	2225	exp11_SILAC_Atg1ko_Atg9_rapa.raw
IDAHDVANr	YDL149W	0	R9(Label:13C(6))	0.73817	2.7018	2	508.764	1016.52	-0.147952	2089	exp11_SILAC_Atg1ko_Atg9_rapa.raw
IDAHDVANr	YDL149W	0	R9(Label:13C(6))	0.73817	2.39418	2	508.764	1016.52	-0.087909	2149	exp11_SILAC_Atg1ko_Atg9_rapa.raw
IDAHDVANr	YDL149W	0	R9(Label:13C(6))	0.73817	2.36685	2	508.764	1016.52	-0.087909	2198	exp11_SILAC_Atg1ko_Atg9_rapa.raw
IDAHDVANr	YDL149W	0	R9(Label:13C(6))	0.84	2.82351	2	508.764	1016.52	-0.508211	2510	exp12_SILAC_Atg1wt_Atg9_rapa.raw
IDAHDVANr	YDL149W	0	R9(Label:13C(6))	0.844357	2.68885	2	508.764	1016.52	-0.628298	2440	exp12_SILAC_Atg1wt_Atg9_rapa.raw
IDAHDVANr	YDL149W	0	R9(Label:13C(6))	0.844357	2.56325	2	508.764	1016.52	-0.388125	2490	exp12_SILAC_Atg1wt_Atg9_rapa.raw
IDAHDVANr	YDL149W	0	R9(Label:13C(6))	0.844357	2.49073	2	508.764	1016.52	-0.508211	2460	exp12_SILAC_Atg1wt_Atg9_rapa.raw
IDAHDVANr	YDL149W	0	R9(Label:13C(6))	0.744036	2.72861	2	508.764	1016.52	-0.808427	2809	exp13_SILAC_Atg1wt_Atg9_rapa.raw
IDAHDVANr	YDL149W	0	R9(Label:13C(6))	0.804514	2.59049	2	508.764	1016.52	-0.868471	2790	exp13_SILAC_Atg1wt_Atg9_rapa.raw
IDAHDVANR	YDL149W	0				2	505.755	1010.5	0.382303	2729	exp3_Atg1wt_Atg9_45min_rapa.raw
IDAHDVANR	YDL149W	0			2.73453	2	505.754	1010.5	0.1407	1966	exp8_Atg1wt_Atg9_45min_rapa.raw
IDAHDVANR	YDL149W	0			2.36527	2	505.754	1010.5	-0.100903	2126	exp2_Atg1ko_Atg9_45min_rapa.raw
IDAHDVANR	YDL149W	0			2.80171	2	505.754	1010.5	-0.221705	2168	exp2_Atg1ko_Atg9_45min_rapa.raw
IHEFSSKK	YDL149W	0		4.14339	2.34812	2	488.267	975.526	-0.0377902	687	exp14_SILAC_ko_wt_Atg9.raw
ISLSTTLANK	YDL149W	0		0.835002	3.16722	2	524.305	1047.6	-1.00243	7093	exp14_SILAC_ko_wt_Atg9.raw
ISLSTTLANK	YDL149W	0		0.835002	3.10808	2	524.305	1047.6	-1.00243	7080	exp14_SILAC_ko_wt_Atg9.raw
ISLSTTLANK	YDL149W	0		0.835002	3.02569	2	524.305	1047.6	-1.70157	7113	exp14_SILAC_ko_wt_Atg9.raw
ISLSTTLANK	YDL149W	0		0.835002	2.99706	2	524.305	1047.6	-1.46852	7173	exp14_SILAC_ko_wt_Atg9.raw
ISLSTTLANk	YDL149W	0	K10(Label:13C(6))	0.835002	2.96917	2	527.315	1053.62	-1.56403	7175	exp14_SILAC_ko_wt_Atg9.raw
ISLSTTLANk	YDL149W	0	K10(Label:13C(6))	0.835002	2.65539	2	527.315	1053.62	-1.33231	7202	exp14_SILAC_ko_wt_Atg9.raw
ISLSTTLANK	YDL149W	0		0.835002	2.57537	2	524.305	1047.6	-1.46852	7196	exp14_SILAC_ko_wt_Atg9.raw
ISLSTTLANK	YDL149W	0		0.835002	2.49781	2	524.305	1047.6	-1.70157	7134	exp14_SILAC_ko_wt_Atg9.raw
ISLSTTLANk	YDL149W	0	K10(Label:13C(6))	0.83728	3.41276	2	527.315	1053.62	-1.33231	7095	exp14_SILAC_ko_wt_Atg9.raw
ISLSTTLANk	YDL149W	0	K10(Label:13C(6))	0.857193	2.44194	2	527.316	1053.62	-0.173736	3949	exp15_SILAC_ko_wt_Atg9.raw
ISLSTTLANK	YDL149W	0		0.857193	2.12387	2	524.306	1047.6	-0.303287	3942	exp15_SILAC_ko_wt_Atg9.raw
ISLSTTLANk	YDL149W	0	K10(Label:13C(6))	0.863401	2.54925	2	527.316	1053.62	-0.173736	3948	exp15_SILAC_ko_wt_Atg9.raw
ISLSTTLANK	YDL149W	0		0.796864	3.15352	2	524.305	1047.6	-1.46852	7767	exp16_SILAC_ko_wt_Atg9.raw
ISLSTTLANK	YDL149W	0		0.798497	3.12667	2	524.305	1047.6	-1.23547	7752	exp16_SILAC_ko_wt_Atg9.raw
ISLSTTLANk	YDL149W	0	K10(Label:13C(6))	0.798497	2.67067	2	527.315	1053.62	-1.56403	7774	exp16_SILAC_ko_wt_Atg9.raw
ISLSTTLANK	YDL149W	0		0.798497	2.61944	2	524.305	1047.6	-1.11895	7795	exp16_SILAC_ko_wt_Atg9.raw
ISLSTTLANk	YDL149W	0	K10(Label:13C(6))	-	3.01348	2	527.316	1053.62	0.173836	3184	exp18_SILAC_ko_wt_Atg9.raw
ISLSTTLANK	YDL149W	0		-	2.75965	2	524.306	1047.6	0.162806	3183	exp18_SILAC_ko_wt_Atg9.raw
ISLSTTLANK	YDL149W	0		0.682254	2.56528	2	524.306	1047.6	0.046283	5856	exp19_SILAC_ko_wt_Atg9.raw
ISLSTTLANK	YDL149W	0		0.693871	2.65742	2	524.306	1047.6	0.395853	5798	exp19_SILAC_ko_wt_Atg9.raw
ISLSTTLANk	YDL149W	0	K10(Label:13C(6))	0.758184	2.80054	2	527.316	1053.62	-0.289594	6885	exp20_SILAC_ko_wt_Atg9.raw
ISLSTTLANK	YDL149W	0		0.758184	2.76448	2	524.306	1047.61	0.512376	6881	exp20_SILAC_ko_wt_Atg9.raw
ISLSTTLANk	YDL149W	0	K10(Label:13C(6))	0.758184	2.56891	2	527.316	1053.62	0.173836	6902	exp20_SILAC_ko_wt_Atg9.raw
ISLSTTLANk	YDL149W	0	K10(Label:13C(6))	0.758184	2.551	2	527.316	1053.62	0.173836	6924	exp20_SILAC_ko_wt_Atg9.raw
ISLSTTLANK	YDL149W	0		0.758184	2.39157	2	524.306	1047.61	0.512376	6921	exp20_SILAC_ko_wt_Atg9.raw
ISLSTTLANK	YDL149W	0		0.761216	2.89497	2	524.306	1047.6	0.279329	6900	exp20_SILAC_ko_wt_Atg9.raw
ISLSTTLANK	YDL149W	0		0.942008	2.91575	2	524.305	1047.6	-1.23547	7748	exp9_SILAC_Atg1ko_Atg9_rapa.raw
ISLSTTLANK	YDL149W	0		0.96832	2.80632	2	524.305	1047.6	-0.885904	7793	exp9_SILAC_Atg1ko_Atg9_rapa.raw
ISLSTTLANK	YDL149W	0		0.96832	2.75137	2	524.305	1047.6	-0.769381	7771	exp9_SILAC_Atg1ko_Atg9_rapa.raw
ISLSTTLANK	YDL149W	0		0.885287	2.87112	2	524.306	1047.6	-0.41981	7693	exp10_SILAC_Atg1wt_Atg9_rapa.raw
ISLSTTLANK	YDL149W	0		0.897688	2.82488	2	524.306	1047.6	-0.652857	7736	exp10_SILAC_Atg1wt_Atg9_rapa.raw
ISLSTTLANk	YDL149W	0	K10(Label:13C(6))	0.897688	2.75478	2	527.316	1053.62	-0.521309	7734	exp10_SILAC_Atg1wt_Atg9_rapa.raw
ISLSTTLANK	YDL149W	0		0.897688	2.73789	2	524.306	1047.6	-0.41981	7713	exp10_SILAC_Atg1wt_Atg9_rapa.raw
ISLSTTLANK	YDL149W	0			2.89578	2	524.306	1047.61	0.628899	6514	exp8_Atg1wt_Atg9_45min_rapa.raw
ISLSTTLANK	YDL149W	0			2.83346	2	524.306	1047.6	-0.303287	6423	exp8_Atg1wt_Atg9_45min_rapa.raw
ISLSTTLANK	YDL149W	0			2.80146	2	524.306	1047.6	0.395853	6365	exp8_Atg1wt_Atg9_45min_rapa.raw
ISLSTTLANK	YDL149W	0			2.78895	2	524.306	1047.6	0.162806	6493	exp8_Atg1wt_Atg9_45min_rapa.raw
ISLSTTLANK	YDL149W	0			2.72091	2	524.306	1047.6	0.046283	6472	exp8_Atg1wt_Atg9_45min_rapa.raw
ISLSTTLANK	YDL149W	0			2.46962	2	524.306	1047.6	0.046283	6402	exp8_Atg1wt_Atg9_45min_rapa.raw
ISLSTTLANK	YDL149W	0			2.3161	2	524.306	1047.6	-0.0702403	6567	exp8_Atg1wt_Atg9_45min_rapa.raw
ISLSTTLANK	YDL149W	0				2	524.306	1047.6	0.162806	6474	exp2_Atg1ko_Atg9_45min_rapa.raw
ISLSTTLANK	YDL149W	0			2.75804	2	524.306	1047.61	0.628899	6531	exp2_Atg1ko_Atg9_45min_rapa.raw
ISLSTTLANK	YDL149W	0			2.73233	2	524.306	1047.6	0.162806	6553	exp2_Atg1ko_Atg9_45min_rapa.raw
ISLSTTLANK	YDL149W	0				2	524.306	1047.6	0.395853	6640	exp2_Atg1ko_Atg9_45min_rapa.raw
KFREYNELY	YDL149W	0				2	631.314	1261.62	-0.42662	7347	exp6_Atg1wt_Atg9_45min_rapa.raw
KGYPNNEGDS#FLNNK	YDL149W	0			3.49205	2	848.9	1696.79	-0.0431594	4202	exp1_Atg1ko_Atg9_45min_rapa.raw
KGYPNNEGDSFLNNK	YDL149W	0		0.840066	3.83448	3	566.269	1696.79	-0.878415	5543	exp14_SILAC_ko_wt_Atg9.raw
KGYPNNEGDSFLNNK	YDL149W	0		0.840066	3.37446	3	566.269	1696.79	-0.554677	5521	exp14_SILAC_ko_wt_Atg9.raw
KGYPNNEGDSFLNNK	YDL149W	0		0.840066	3.0833	3	566.269	1696.79	0.0927996	5453	exp14_SILAC_ko_wt_Atg9.raw
KGYPNNEGDSFLNNK	YDL149W	0		0.840066	3.00792	3	566.269	1696.79	-0.770503	5586	exp14_SILAC_ko_wt_Atg9.raw
KGYPNNEGDSFLNNK	YDL149W	0		0.840066	3.00138	3	566.268	1696.79	-1.09424	5565	exp14_SILAC_ko_wt_Atg9.raw
KGYPNNEGDSFLNNK	YDL149W	0		0.84385	3.93603	3	566.269	1696.79	-0.123026	5473	exp14_SILAC_ko_wt_Atg9.raw
kGYPNNEGDSFLNNk	YDL149W	0	K1(Label:13C(6)); K15(Label:13C(6))	-	3.53726	2	854.92	1708.83	-0.0281065	3089	exp15_SILAC_ko_wt_Atg9.raw
KGYPNNEGDSFLNNK	YDL149W	0		0.810382	6.25055	3	566.269	1696.79	0.200712	3113	exp15_SILAC_ko_wt_Atg9.raw
kGYPNNEGDSFLNNk	YDL149W	0	K1(Label:13C(6)); K15(Label:13C(6))	0.815972	5.93436	3	570.282	1708.83	-0.428867	3104	exp15_SILAC_ko_wt_Atg9.raw
KGYPNNEGDSFLNNK	YDL149W	0		0.803353	4.42155	2	848.899	1696.79	-0.546752	4943	exp17_SILAC_ko_wt_Atg9.raw
kGYPNNEGDSFLNNk	YDL149W	0	K1(Label:13C(6)); K15(Label:13C(6))	0.804348	4.39525	2	854.919	1708.83	-0.671021	5132	exp17_SILAC_ko_wt_Atg9.raw
KGYPNNEGDSFLNNK	YDL149W	0		0.804348	3.75259	2	848.9	1696.79	-0.187043	5376	exp17_SILAC_ko_wt_Atg9.raw
kGYPNNEGDSFLNNk	YDL149W	0	K1(Label:13C(6)); K15(Label:13C(6))	0.804348	3.11704	2	854.919	1708.83	-0.813891	4948	exp17_SILAC_ko_wt_Atg9.raw
kGYPNNEGDSFLNNk	YDL149W	0	K1(Label:13C(6)); K15(Label:13C(6))	0.871144	4.53224	3	570.282	1708.83	-0.428867	5102	exp17_SILAC_ko_wt_Atg9.raw
KGYPNNEGDSFLNNK	YDL149W	0		0.872222	4.4721	3	566.269	1696.79	-0.0151131	5118	exp17_SILAC_ko_wt_Atg9.raw
KGYPNNEGDSFLNNK	YDL149W	0		0.872222	4.37696	3	566.269	1696.79	-0.230939	5099	exp17_SILAC_ko_wt_Atg9.raw
KGYPNNEGDSFLNNK	YDL149W	0		0.872222	4.22214	3	566.269	1696.79	-0.446764	5057	exp17_SILAC_ko_wt_Atg9.raw
KGYPNNEGDSFLNNK	YDL149W	0		0.872222	4.21297	3	566.269	1696.79	-0.66259	5181	exp17_SILAC_ko_wt_Atg9.raw
kGYPNNEGDSFLNNk	YDL149W	0	K1(Label:13C(6)); K15(Label:13C(6))	0.872222	4.02017	3	570.282	1708.83	-0.000257852	5041	exp17_SILAC_ko_wt_Atg9.raw
KGYPNNEGDSFLNNK	YDL149W	0		0.872222	4.01044	3	566.269	1696.79	0.0927996	4975	exp17_SILAC_ko_wt_Atg9.raw
kGYPNNEGDSFLNNk	YDL149W	0	K1(Label:13C(6)); K15(Label:13C(6))	0.872222	3.99598	3	570.282	1708.83	-0.53602	5060	exp17_SILAC_ko_wt_Atg9.raw
KGYPNNEGDSFLNNK	YDL149W	0		0.872222	3.97725	3	566.269	1696.79	-0.230939	5015	exp17_SILAC_ko_wt_Atg9.raw
KGYPNNEGDSFLNNK	YDL149W	0		0.872222	3.9567	3	566.269	1696.79	-0.123026	5158	exp17_SILAC_ko_wt_Atg9.raw
KGYPNNEGDSFLNNK	YDL149W	0		0.872222	3.95124	3	566.269	1696.79	0.0927996	5259	exp17_SILAC_ko_wt_Atg9.raw
kGYPNNEGDSFLNNk	YDL149W	0	K1(Label:13C(6)); K15(Label:13C(6))	0.872222	3.94392	3	570.282	1708.83	-0.53602	5185	exp17_SILAC_ko_wt_Atg9.raw
kGYPNNEGDSFLNNk	YDL149W	0	K1(Label:13C(6)); K15(Label:13C(6))	0.872222	3.92936	3	570.282	1708.83	-0.214563	5164	exp17_SILAC_ko_wt_Atg9.raw
KGYPNNEGDSFLNNK	YDL149W	0		0.872222	3.92438	3	566.269	1696.79	-0.446764	5284	exp17_SILAC_ko_wt_Atg9.raw
KGYPNNEGDSFLNNK	YDL149W	0		0.872222	3.87943	3	566.269	1696.79	-0.123026	5037	exp17_SILAC_ko_wt_Atg9.raw
KGYPNNEGDSFLNNK	YDL149W	0		0.872222	3.80128	3	566.269	1696.79	-0.230939	5137	exp17_SILAC_ko_wt_Atg9.raw
KGYPNNEGDSFLNNK	YDL149W	0		0.872222	3.73534	3	566.269	1696.79	-0.0151131	5235	exp17_SILAC_ko_wt_Atg9.raw
KGYPNNEGDSFLNNK	YDL149W	0		0.872222	3.73508	3	566.269	1696.79	-0.878415	5078	exp17_SILAC_ko_wt_Atg9.raw
KGYPNNEGDSFLNNK	YDL149W	0		0.872222	3.5505	3	566.269	1696.79	0.0927996	5203	exp17_SILAC_ko_wt_Atg9.raw
kGYPNNEGDSFLNNk	YDL149W	0	K1(Label:13C(6)); K15(Label:13C(6))	0.872222	3.43883	3	570.282	1708.83	-0.000257852	5237	exp17_SILAC_ko_wt_Atg9.raw
KGYPNNEGDSFLNNK	YDL149W	0		0.872222	3.18763	3	566.269	1696.79	-0.878415	4887	exp17_SILAC_ko_wt_Atg9.raw
kGYPNNEGDSFLNNk	YDL149W	0	K1(Label:13C(6)); K15(Label:13C(6))	0.872222	3.15679	3	570.282	1708.83	-0.214563	5205	exp17_SILAC_ko_wt_Atg9.raw
kGYPNNEGDSFLNNk	YDL149W	0	K1(Label:13C(6)); K15(Label:13C(6))	0.872222	3.14824	3	570.283	1708.83	0.106894	4981	exp17_SILAC_ko_wt_Atg9.raw
KGYPNNEGDSFLNNK	YDL149W	0		1.0263	4.08716	2	848.9	1696.79	0.0287824	2576	exp18_SILAC_ko_wt_Atg9.raw
KGYPNNEGDSFLNNK	YDL149W	0		0.978082	3.73571	3	566.269	1696.79	0.416538	2550	exp18_SILAC_ko_wt_Atg9.raw
KGYPNNEGDSFLNNK	YDL149W	0		0.81742	4.92976	2	848.9	1696.79	0.532375	4529	exp19_SILAC_ko_wt_Atg9.raw
kGYPNNEGDSFLNNk	YDL149W	0	K1(Label:13C(6)); K15(Label:13C(6))	0.766419	4.73815	3	570.282	1708.83	-0.214563	4354	exp19_SILAC_ko_wt_Atg9.raw
kGYPNNEGDSFLNNk	YDL149W	0	K1(Label:13C(6)); K15(Label:13C(6))	0.766419	4.54441	3	570.282	1708.83	-0.53602	4419	exp19_SILAC_ko_wt_Atg9.raw
kGYPNNEGDSFLNNk	YDL149W	0	K1(Label:13C(6)); K15(Label:13C(6))	0.766419	4.48806	3	570.282	1708.83	-0.53602	4444	exp19_SILAC_ko_wt_Atg9.raw
kGYPNNEGDSFLNNk	YDL149W	0	K1(Label:13C(6)); K15(Label:13C(6))	0.766419	4.43585	3	570.282	1708.83	-0.321715	4372	exp19_SILAC_ko_wt_Atg9.raw
KGYPNNEGDSFLNNK	YDL149W	0		0.766419	4.21109	3	566.269	1696.79	0.52445	4491	exp19_SILAC_ko_wt_Atg9.raw
kGYPNNEGDSFLNNk	YDL149W	0	K1(Label:13C(6)); K15(Label:13C(6))	0.766419	4.19651	3	570.282	1708.83	-0.643172	4563	exp19_SILAC_ko_wt_Atg9.raw
kGYPNNEGDSFLNNk	YDL149W	0	K1(Label:13C(6)); K15(Label:13C(6))	0.766419	4.15066	3	570.283	1708.83	0.214047	4329	exp19_SILAC_ko_wt_Atg9.raw
kGYPNNEGDSFLNNk	YDL149W	0	K1(Label:13C(6)); K15(Label:13C(6))	0.766419	4.12513	3	570.282	1708.83	-0.428867	4492	exp19_SILAC_ko_wt_Atg9.raw
KGYPNNEGDSFLNNK	YDL149W	0		0.766419	4.02324	3	566.269	1696.79	0.0927996	4371	exp19_SILAC_ko_wt_Atg9.raw
KGYPNNEGDSFLNNK	YDL149W	0		0.766419	3.99286	3	566.269	1696.79	0.308625	4418	exp19_SILAC_ko_wt_Atg9.raw
KGYPNNEGDSFLNNK	YDL149W	0		0.766419	3.93311	3	566.269	1696.79	-0.0151131	4327	exp19_SILAC_ko_wt_Atg9.raw
KGYPNNEGDSFLNNK	YDL149W	0		0.766419	3.8047	3	566.269	1696.79	0.200712	4352	exp19_SILAC_ko_wt_Atg9.raw
kGYPNNEGDSFLNNk	YDL149W	0	K1(Label:13C(6)); K15(Label:13C(6))	0.766419	3.74417	3	570.282	1708.83	-0.000257852	4527	exp19_SILAC_ko_wt_Atg9.raw
KGYPNNEGDSFLNNK	YDL149W	0		0.766419	3.44981	3	566.269	1696.79	0.308625	4395	exp19_SILAC_ko_wt_Atg9.raw
kGYPNNEGDSFLNNk	YDL149W	0	K1(Label:13C(6)); K15(Label:13C(6))	0.766419	3.42874	3	570.283	1708.83	0.428351	4305	exp19_SILAC_ko_wt_Atg9.raw
KGYPNNEGDSFLNNK	YDL149W	0		0.766419	3.2763	3	566.269	1696.79	0.308625	4562	exp19_SILAC_ko_wt_Atg9.raw
KGYPNNEGDSFLNNK	YDL149W	0		0.766419	3.26583	3	566.269	1696.79	-0.230939	4302	exp19_SILAC_ko_wt_Atg9.raw
KGYPNNEGDSFLNNK	YDL149W	0		0.766419	3.062	3	566.269	1696.79	0.308625	4443	exp19_SILAC_ko_wt_Atg9.raw
kGYPNNEGDSFLNNk	YDL149W	0	K1(Label:13C(6)); K15(Label:13C(6))	0.787409	4.94569	3	570.282	1708.83	-0.53602	4396	exp19_SILAC_ko_wt_Atg9.raw
kGYPNNEGDSFLNNk	YDL149W	0	K1(Label:13C(6)); K15(Label:13C(6))	0.785211	5.27282	3	570.282	1708.83	-0.53602	5288	exp20_SILAC_ko_wt_Atg9.raw
KGYPNNEGDSFLNNK	YDL149W	0		0.79128	4.70589	3	566.269	1696.79	-0.0151131	5331	exp20_SILAC_ko_wt_Atg9.raw
kGYPNNEGDSFLNNk	YDL149W	0	K1(Label:13C(6)); K15(Label:13C(6))	0.79128	4.47365	3	570.282	1708.83	-0.53602	5311	exp20_SILAC_ko_wt_Atg9.raw
kGYPNNEGDSFLNNk	YDL149W	0	K1(Label:13C(6)); K15(Label:13C(6))	0.79128	4.44793	3	570.282	1708.83	-0.750325	5332	exp20_SILAC_ko_wt_Atg9.raw
kGYPNNEGDSFLNNk	YDL149W	0	K1(Label:13C(6)); K15(Label:13C(6))	0.79128	4.29454	3	570.282	1708.83	-0.10741	5192	exp20_SILAC_ko_wt_Atg9.raw
kGYPNNEGDSFLNNk	YDL149W	0	K1(Label:13C(6)); K15(Label:13C(6))	0.79128	4.24772	3	570.282	1708.83	-0.643172	5266	exp20_SILAC_ko_wt_Atg9.raw
kGYPNNEGDSFLNNk	YDL149W	0	K1(Label:13C(6)); K15(Label:13C(6))	0.79128	4.23985	3	570.282	1708.83	-0.321715	5392	exp20_SILAC_ko_wt_Atg9.raw
kGYPNNEGDSFLNNk	YDL149W	0	K1(Label:13C(6)); K15(Label:13C(6))	0.79128	4.23571	3	570.282	1708.83	-0.857477	5355	exp20_SILAC_ko_wt_Atg9.raw
KGYPNNEGDSFLNNK	YDL149W	0		0.79128	4.15561	3	566.269	1696.79	-0.0151131	5354	exp20_SILAC_ko_wt_Atg9.raw
KGYPNNEGDSFLNNK	YDL149W	0		0.79128	4.08599	3	566.269	1696.79	0.308625	5287	exp20_SILAC_ko_wt_Atg9.raw
kGYPNNEGDSFLNNk	YDL149W	0	K1(Label:13C(6)); K15(Label:13C(6))	0.79128	4.07994	3	570.282	1708.83	-0.214563	5437	exp20_SILAC_ko_wt_Atg9.raw
kGYPNNEGDSFLNNk	YDL149W	0	K1(Label:13C(6)); K15(Label:13C(6))	0.79128	4.03799	3	570.282	1708.83	-0.750325	5243	exp20_SILAC_ko_wt_Atg9.raw
KGYPNNEGDSFLNNK	YDL149W	0		0.79128	4.03022	3	566.269	1696.79	-0.123026	5511	exp20_SILAC_ko_wt_Atg9.raw
kGYPNNEGDSFLNNk	YDL149W	0	K1(Label:13C(6)); K15(Label:13C(6))	0.79128	3.99737	3	570.282	1708.83	-0.53602	5414	exp20_SILAC_ko_wt_Atg9.raw
KGYPNNEGDSFLNNK	YDL149W	0		0.79128	3.93864	3	566.269	1696.79	-0.0151131	5391	exp20_SILAC_ko_wt_Atg9.raw
KGYPNNEGDSFLNNK	YDL149W	0		0.79128	3.90055	3	566.269	1696.79	-0.338851	5242	exp20_SILAC_ko_wt_Atg9.raw
KGYPNNEGDSFLNNK	YDL149W	0		0.79128	3.81391	3	566.269	1696.79	0.200712	5310	exp20_SILAC_ko_wt_Atg9.raw
KGYPNNEGDSFLNNK	YDL149W	0		0.79128	3.80604	3	566.269	1696.79	0.308625	5413	exp20_SILAC_ko_wt_Atg9.raw
KGYPNNEGDSFLNNK	YDL149W	0		0.79128	3.51933	3	566.269	1696.79	-0.0151131	5189	exp20_SILAC_ko_wt_Atg9.raw
KGYPNNEGDSFLNNK	YDL149W	0		0.79128	3.4548	3	566.269	1696.79	-0.0151131	5436	exp20_SILAC_ko_wt_Atg9.raw
KGYPNNEGDSFLNNK	YDL149W	0		0.79128	3.37778	3	566.269	1696.79	-0.123026	5539	exp20_SILAC_ko_wt_Atg9.raw
KGYPNNEGDSFLNNK	YDL149W	0		0.79128	3.30733	3	566.269	1696.79	-0.230939	5265	exp20_SILAC_ko_wt_Atg9.raw
kGYPNNEGDSFLNNk	YDL149W	0	K1(Label:13C(6)); K15(Label:13C(6))	0.79128	3.04194	3	570.282	1708.83	-0.857477	5516	exp20_SILAC_ko_wt_Atg9.raw
kGYPNNEGDSFLNNk	YDL149W	0	K1(Label:13C(6)); K15(Label:13C(6))	-	3.80295	2	854.92	1708.83	0.0433284	5912	exp9_SILAC_Atg1ko_Atg9_rapa.raw
KGYPNNEGDSFLNNK	YDL149W	0		1.29712	3.9457	3	566.269	1696.79	-0.230939	5900	exp9_SILAC_Atg1ko_Atg9_rapa.raw
KGYPNNEGDSFLNNK	YDL149W	0		0.900004	4.03773	2	848.9	1696.79	-0.402869	5237	exp11_SILAC_Atg1ko_Atg9_rapa.raw
kGYPNNEGDSFLNNk	YDL149W	0	K1(Label:13C(6)); K15(Label:13C(6))	0.905798	4.58621	3	570.282	1708.83	-0.321715	5078	exp11_SILAC_Atg1ko_Atg9_rapa.raw
KGYPNNEGDSFLNNK	YDL149W	0		0.938528	4.47336	3	566.269	1696.79	0.0927996	5248	exp11_SILAC_Atg1ko_Atg9_rapa.raw
kGYPNNEGDSFLNNk	YDL149W	0	K1(Label:13C(6)); K15(Label:13C(6))	0.938528	4.34957	3	570.282	1708.83	-0.321715	5100	exp11_SILAC_Atg1ko_Atg9_rapa.raw
kGYPNNEGDSFLNNk	YDL149W	0	K1(Label:13C(6)); K15(Label:13C(6))	0.938528	4.29723	3	570.282	1708.83	-0.321715	5122	exp11_SILAC_Atg1ko_Atg9_rapa.raw
KGYPNNEGDSFLNNK	YDL149W	0		0.938528	4.20796	3	566.269	1696.79	-0.0151131	5182	exp11_SILAC_Atg1ko_Atg9_rapa.raw
kGYPNNEGDSFLNNk	YDL149W	0	K1(Label:13C(6)); K15(Label:13C(6))	0.938528	4.17909	3	570.282	1708.83	-0.53602	5249	exp11_SILAC_Atg1ko_Atg9_rapa.raw
kGYPNNEGDSFLNNk	YDL149W	0	K1(Label:13C(6)); K15(Label:13C(6))	0.938528	4.06712	3	570.282	1708.83	-0.214563	5042	exp11_SILAC_Atg1ko_Atg9_rapa.raw
kGYPNNEGDSFLNNk	YDL149W	0	K1(Label:13C(6)); K15(Label:13C(6))	0.938528	4.04182	3	570.282	1708.83	-0.750325	5022	exp11_SILAC_Atg1ko_Atg9_rapa.raw
kGYPNNEGDSFLNNk	YDL149W	0	K1(Label:13C(6)); K15(Label:13C(6))	0.938528	4.02673	3	570.282	1708.83	-0.750325	5227	exp11_SILAC_Atg1ko_Atg9_rapa.raw
KGYPNNEGDSFLNNK	YDL149W	0		0.938528	4.02562	3	566.269	1696.79	-0.446764	5021	exp11_SILAC_Atg1ko_Atg9_rapa.raw
kGYPNNEGDSFLNNk	YDL149W	0	K1(Label:13C(6)); K15(Label:13C(6))	0.938528	4.01221	3	570.282	1708.83	-0.214563	5059	exp11_SILAC_Atg1ko_Atg9_rapa.raw
KGYPNNEGDSFLNNK	YDL149W	0		0.938528	3.98133	3	566.269	1696.79	-0.0151131	5099	exp11_SILAC_Atg1ko_Atg9_rapa.raw
KGYPNNEGDSFLNNK	YDL149W	0		0.938528	3.96935	3	566.269	1696.79	0.0927996	5272	exp11_SILAC_Atg1ko_Atg9_rapa.raw
KGYPNNEGDSFLNNK	YDL149W	0		0.938528	3.88624	3	566.269	1696.79	-0.123026	5077	exp11_SILAC_Atg1ko_Atg9_rapa.raw
KGYPNNEGDSFLNNK	YDL149W	0		0.938528	3.85757	3	566.269	1696.79	-0.338851	5041	exp11_SILAC_Atg1ko_Atg9_rapa.raw
KGYPNNEGDSFLNNK	YDL149W	0		0.938528	3.85401	3	566.269	1696.79	-0.0151131	5120	exp11_SILAC_Atg1ko_Atg9_rapa.raw
kGYPNNEGDSFLNNk	YDL149W	0	K1(Label:13C(6)); K15(Label:13C(6))	0.938528	3.83472	3	570.283	1708.83	0.214047	5008	exp11_SILAC_Atg1ko_Atg9_rapa.raw
KGYPNNEGDSFLNNK	YDL149W	0		0.938528	3.74342	3	566.269	1696.79	-0.338851	5060	exp11_SILAC_Atg1ko_Atg9_rapa.raw
KGYPNNEGDSFLNNK	YDL149W	0		0.938528	3.72551	3	566.269	1696.79	0.0927996	5295	exp11_SILAC_Atg1ko_Atg9_rapa.raw
kGYPNNEGDSFLNNk	YDL149W	0	K1(Label:13C(6)); K15(Label:13C(6))	0.938528	3.69802	3	570.282	1708.83	-0.53602	5204	exp11_SILAC_Atg1ko_Atg9_rapa.raw
kGYPNNEGDSFLNNk	YDL149W	0	K1(Label:13C(6)); K15(Label:13C(6))	0.938528	3.69182	3	570.282	1708.83	-0.214563	5273	exp11_SILAC_Atg1ko_Atg9_rapa.raw
KGYPNNEGDSFLNNK	YDL149W	0		0.938528	3.67123	3	566.269	1696.79	-0.0151131	4987	exp11_SILAC_Atg1ko_Atg9_rapa.raw
kGYPNNEGDSFLNNk	YDL149W	0	K1(Label:13C(6)); K15(Label:13C(6))	0.938528	3.6054	3	570.282	1708.83	-0.428867	5181	exp11_SILAC_Atg1ko_Atg9_rapa.raw
KGYPNNEGDSFLNNK	YDL149W	0		0.938528	3.56949	3	566.269	1696.79	-0.123026	5002	exp11_SILAC_Atg1ko_Atg9_rapa.raw
kGYPNNEGDSFLNNk	YDL149W	0	K1(Label:13C(6)); K15(Label:13C(6))	0.938528	3.33939	3	570.282	1708.83	-0.321715	5296	exp11_SILAC_Atg1ko_Atg9_rapa.raw
KGYPNNEGDSFLNNK	YDL149W	0		0.938528	3.0485	3	566.269	1696.79	0.0927996	5205	exp11_SILAC_Atg1ko_Atg9_rapa.raw
kGYPNNEGDSFLNNk	YDL149W	0	K1(Label:13C(6)); K15(Label:13C(6))	0.990414	4.50235	2	854.92	1708.83	-0.528151	5569	exp12_SILAC_Atg1wt_Atg9_rapa.raw
kGYPNNEGDSFLNNk	YDL149W	0	K1(Label:13C(6)); K15(Label:13C(6))	1.08553	4.04827	2	854.919	1708.83	-0.671021	5536	exp12_SILAC_Atg1wt_Atg9_rapa.raw
KGYPNNEGDSFLNNK	YDL149W	0		1.0085	4.61094	3	566.269	1696.79	-0.0151131	5655	exp12_SILAC_Atg1wt_Atg9_rapa.raw
kGYPNNEGDSFLNNk	YDL149W	0	K1(Label:13C(6)); K15(Label:13C(6))	1.10535	4.35954	3	570.282	1708.83	-0.000257852	5728	exp12_SILAC_Atg1wt_Atg9_rapa.raw
kGYPNNEGDSFLNNk	YDL149W	0	K1(Label:13C(6)); K15(Label:13C(6))	1.10535	4.28324	3	570.282	1708.83	-0.10741	5515	exp12_SILAC_Atg1wt_Atg9_rapa.raw
KGYPNNEGDSFLNNK	YDL149W	0		1.10535	4.26618	3	566.269	1696.79	-0.230939	5727	exp12_SILAC_Atg1wt_Atg9_rapa.raw
kGYPNNEGDSFLNNk	YDL149W	0	K1(Label:13C(6)); K15(Label:13C(6))	1.10535	4.01737	3	570.282	1708.83	-0.643172	5545	exp12_SILAC_Atg1wt_Atg9_rapa.raw
KGYPNNEGDSFLNNK	YDL149W	0		1.10535	3.96814	3	566.269	1696.79	0.0927996	5676	exp12_SILAC_Atg1wt_Atg9_rapa.raw
KGYPNNEGDSFLNNK	YDL149W	0		1.10535	3.843	3	566.269	1696.79	-0.123026	5564	exp12_SILAC_Atg1wt_Atg9_rapa.raw
kGYPNNEGDSFLNNk	YDL149W	0	K1(Label:13C(6)); K15(Label:13C(6))	1.10535	3.49752	3	570.282	1708.83	-0.000257852	5748	exp12_SILAC_Atg1wt_Atg9_rapa.raw
KGYPNNEGDSFLNNK	YDL149W	0		1.10535	3.41517	3	566.269	1696.79	-0.123026	5525	exp12_SILAC_Atg1wt_Atg9_rapa.raw
KGYPNNEGDSFLNNK	YDL149W	0		1.10535	3.38449	3	566.269	1696.79	-0.123026	5747	exp12_SILAC_Atg1wt_Atg9_rapa.raw
KGYPNNEGDSFLNNK	YDL149W	0		1.10535	3.35049	3	566.269	1696.79	-0.230939	5544	exp12_SILAC_Atg1wt_Atg9_rapa.raw
kGYPNNEGDSFLNNk	YDL149W	0	K1(Label:13C(6)); K15(Label:13C(6))	1.10535	3.33272	3	570.282	1708.83	-0.643172	5678	exp12_SILAC_Atg1wt_Atg9_rapa.raw
kGYPNNEGDSFLNNk	YDL149W	0	K1(Label:13C(6)); K15(Label:13C(6))	1.10535	3.24859	3	570.282	1708.83	-0.214563	5656	exp12_SILAC_Atg1wt_Atg9_rapa.raw
KGYPNNEGDSFLNNK	YDL149W	0			2.96507	2	848.9	1696.79	-0.258985	4379	exp3_Atg1wt_Atg9_45min_rapa.raw
KGYPNNEGDSFLNNK	YDL149W	0			3.67786	2	848.9	1696.79	0.100724	4384	exp3_Atg1wt_Atg9_45min_rapa.raw
KGYPnNEGDSFLNNK	YDL149W	0	N5(Deamidated)		4.58954	2	849.391	1697.77	-1.55729	4496	exp3_Atg1wt_Atg9_45min_rapa.raw
KGYPnNEGDSFLNNK	YDL149W	0	N5(Deamidated)		4.22741	2	849.391	1697.78	-0.550683	5490	exp8_Atg1wt_Atg9_45min_rapa.raw
KGYPNnEGDSFLNNK	YDL149W	0	N6(Deamidated)		3.71949	2	849.39	1697.77	-1.98869	5316	exp8_Atg1wt_Atg9_45min_rapa.raw
KGYPnNEGDSFLNNK	YDL149W	0	N5(Deamidated)		2.96192	2	849.391	1697.77	-1.70109	5727	exp8_Atg1wt_Atg9_45min_rapa.raw
KGYPNnEGDSFLNNK	YDL149W	0	N6(Deamidated)		4.8865	3	566.597	1697.78	0.0884985	5819	exp8_Atg1wt_Atg9_45min_rapa.raw
KGYPNNEGDSFLNNK	YDL149W	0			4.36796	3	566.269	1696.79	-0.230939	4717	exp8_Atg1wt_Atg9_45min_rapa.raw
KGYPNNEGDSFLNNK	YDL149W	0			4.30956	3	566.269	1696.79	-0.0151131	4606	exp8_Atg1wt_Atg9_45min_rapa.raw
KGYPNNEGDSFLNNK	YDL149W	0			4.10123	3	566.269	1696.79	0.200712	4739	exp8_Atg1wt_Atg9_45min_rapa.raw
KGYPNnEGDSFLNNK	YDL149W	0	N6(Deamidated)		4.08321	3	566.597	1697.78	-0.666453	5556	exp8_Atg1wt_Atg9_45min_rapa.raw
KGYPNNEGDSFLNNK	YDL149W	0			4.07473	3	566.269	1696.79	0.0927996	4981	exp8_Atg1wt_Atg9_45min_rapa.raw
KGYPNNEGDSFLNNK	YDL149W	0			4.05607	3	566.269	1696.79	0.200712	4910	exp8_Atg1wt_Atg9_45min_rapa.raw
KGYPNNEGDSFLNNK	YDL149W	0			4.02574	3	566.269	1696.79	-0.123026	4958	exp8_Atg1wt_Atg9_45min_rapa.raw
KGYPNNEGDSFLNNK	YDL149W	0			4.0147	3	566.269	1696.79	-0.0151131	4692	exp8_Atg1wt_Atg9_45min_rapa.raw
KGYPnNEGDSFLNNK	YDL149W	0	N5(Deamidated)		3.97172	3	566.597	1697.78	-0.666453	5589	exp8_Atg1wt_Atg9_45min_rapa.raw
KGYPNNEGDSFLNNK	YDL149W	0			3.94266	3	566.269	1696.79	-0.123026	4828	exp8_Atg1wt_Atg9_45min_rapa.raw
KGYPNNEGDSFLNNK	YDL149W	0			3.81383	3	566.269	1696.79	0.200712	4887	exp8_Atg1wt_Atg9_45min_rapa.raw
KGYPNNEGDSFLNNK	YDL149W	0			3.77069	3	566.269	1696.79	-0.123026	4806	exp8_Atg1wt_Atg9_45min_rapa.raw
KGYPNNEGDSFLNNK	YDL149W	0			3.76241	3	566.269	1696.79	0.0927996	4583	exp8_Atg1wt_Atg9_45min_rapa.raw
KGYPNnEGDSFLNNK	YDL149W	0	N6(Deamidated)		3.749	3	566.597	1697.78	-0.235052	5765	exp8_Atg1wt_Atg9_45min_rapa.raw
KGYPNNEGDSFLNNK	YDL149W	0			3.73056	3	566.269	1696.79	0.200712	5029	exp8_Atg1wt_Atg9_45min_rapa.raw
KGYPNNEGDSFLNNK	YDL149W	0			3.70431	3	566.269	1696.79	-0.0151131	5005	exp8_Atg1wt_Atg9_45min_rapa.raw
KGYPNNEGDSFLNNK	YDL149W	0			3.64525	3	566.269	1696.79	-0.230939	5077	exp8_Atg1wt_Atg9_45min_rapa.raw
KGYPNnEGDSFLNNK	YDL149W	0	N6(Deamidated)		3.61858	3	566.597	1697.78	-0.342902	5648	exp8_Atg1wt_Atg9_45min_rapa.raw
KGYPNNEGDSFLNNK	YDL149W	0			3.61136	3	566.269	1696.79	-0.0151131	4668	exp8_Atg1wt_Atg9_45min_rapa.raw
KGYPNNEGDSFLNNK	YDL149W	0			3.60425	3	566.269	1696.79	-0.123026	4762	exp8_Atg1wt_Atg9_45min_rapa.raw
KGYPNNEGDSFLNNK	YDL149W	0			3.57933	3	566.269	1696.79	0.200712	4863	exp8_Atg1wt_Atg9_45min_rapa.raw
KGYPNNEGDSFLNNK	YDL149W	0			3.4325	3	566.269	1696.79	0.0927996	4934	exp8_Atg1wt_Atg9_45min_rapa.raw
KGYPNnEGDSFLNNK	YDL149W	0	N6(Deamidated)		3.28087	3	566.597	1697.78	-0.0193516	5850	exp8_Atg1wt_Atg9_45min_rapa.raw
KGYPNNEGDSFLNNK	YDL149W	0			3.2673	3	566.269	1696.79	0.740275	4561	exp8_Atg1wt_Atg9_45min_rapa.raw
KGYPNNEGDSFLNNK	YDL149W	0			3.14136	3	566.269	1696.79	-0.123026	4784	exp8_Atg1wt_Atg9_45min_rapa.raw
KGYPNNEGDSFLNNK	YDL149W	0			3.12316	3	566.269	1696.79	-0.230939	5053	exp8_Atg1wt_Atg9_45min_rapa.raw
KGYPNNEGDSFLNNK	YDL149W	0			3.01232	3	566.269	1696.79	-0.230939	5104	exp8_Atg1wt_Atg9_45min_rapa.raw
KGYPNNEGDSFLNNK	YDL149W	0			3.00086	3	566.269	1696.79	0.0927996	4645	exp8_Atg1wt_Atg9_45min_rapa.raw
KGYPNnEGDSFLNNK	YDL149W	0	N6(Deamidated)		2.97073	3	566.597	1697.78	-0.666453	5507	exp8_Atg1wt_Atg9_45min_rapa.raw
KGYPNNEGDSFLnNK	YDL149W	0	N13(Deamidated)		3.13197	2	849.391	1697.77	-1.05398	4152	exp1_Atg1ko_Atg9_45min_rapa.raw
KGYPNNEGDSFLnNK	YDL149W	0			2.76531	2	848.9	1696.79	0.388491	4432	exp1_Atg1ko_Atg9_45min_rapa.raw
KGYPNNEGDSFLNNK	YDL149W	0			4.43994	2	848.9	1696.79	-0.115101	4908	exp2_Atg1ko_Atg9_45min_rapa.raw
KGYPNNEGDSFLNNK	YDL149W	0			4.52362	2	848.9	1696.79	0.31655	4929	exp2_Atg1ko_Atg9_45min_rapa.raw
KGYPNNEGDSFLNNK	YDL149W	0			3.9536	2	848.9	1696.79	-0.115101	4949	exp2_Atg1ko_Atg9_45min_rapa.raw
KGYPNNEGDSFLNNK	YDL149W	0			4.20942	2	848.9	1696.79	-0.0431594	4968	exp2_Atg1ko_Atg9_45min_rapa.raw
KGYPNNEGDSFLNNK	YDL149W	0			4.20924	2	848.9	1696.79	0.100724	4983	exp2_Atg1ko_Atg9_45min_rapa.raw
KGYPNNEGDSFLnNK	YDL149W	0	N13(Deamidated)		4.72183	2	849.391	1697.77	-1.62919	5433	exp2_Atg1ko_Atg9_45min_rapa.raw
KGYPNnEGDSFLNNK	YDL149W	0	N6(Deamidated)		3.64876	2	849.391	1697.78	-0.622583	5452	exp2_Atg1ko_Atg9_45min_rapa.raw
KGYPnNEGDSFLNNK	YDL149W	0	N5(Deamidated)		5.40569	2	849.391	1697.77	-1.26968	5476	exp2_Atg1ko_Atg9_45min_rapa.raw
KGYPNnEGDSFLNNK	YDL149W	0	N6(Deamidated)		5.04761	2	849.391	1697.77	-0.982084	5500	exp2_Atg1ko_Atg9_45min_rapa.raw
KGYPnNEGDSFLNNK	YDL149W	0	N5(Deamidated)			2	849.391	1697.77	-1.48539	5525	exp2_Atg1ko_Atg9_45min_rapa.raw
KGYPnNEGDSFLNNK	YDL149W	0	N5(Deamidated)		4.59283	2	849.391	1697.78	-0.910184	5545	exp2_Atg1ko_Atg9_45min_rapa.raw
KGYPNnEGDSFLNNK	YDL149W	0	N6(Deamidated)		4.16902	2	849.391	1697.77	-1.26968	5568	exp2_Atg1ko_Atg9_45min_rapa.raw
KGYPnNEGDSFLNNK	YDL149W	0	N5(Deamidated)		5.3863	2	849.391	1697.77	-1.05398	5607	exp2_Atg1ko_Atg9_45min_rapa.raw
KGYPnNEGDSFLNNK	YDL149W	0	N5(Deamidated)		5.68534	2	849.391	1697.78	-0.838283	5628	exp2_Atg1ko_Atg9_45min_rapa.raw
KGYPNNEGDSFLNNK	YDL149W	0			4.45253	3	566.269	1696.79	-0.338851	4998	exp2_Atg1ko_Atg9_45min_rapa.raw
KGYPNNEGDSFLNNK	YDL149W	0			4.10074	3	566.269	1696.79	-0.446764	5017	exp2_Atg1ko_Atg9_45min_rapa.raw
KGYPNNEGDSFLNNK	YDL149W	0			4.0138	3	566.269	1696.79	-0.446764	5051	exp2_Atg1ko_Atg9_45min_rapa.raw
KGYPNNEGDSFLNNK	YDL149W	0			4.45591	3	566.269	1696.79	-0.123026	5072	exp2_Atg1ko_Atg9_45min_rapa.raw
KGYPNNEGDSFLNNK	YDL149W	0			4.00457	3	566.269	1696.79	-0.230939	5094	exp2_Atg1ko_Atg9_45min_rapa.raw
KGYPNNEGDSFLNNK	YDL149W	0			4.13542	3	566.269	1696.79	-0.230939	5116	exp2_Atg1ko_Atg9_45min_rapa.raw
KGYPNNEGDSFLNNK	YDL149W	0			4.5478	3	566.269	1696.79	-0.230939	5138	exp2_Atg1ko_Atg9_45min_rapa.raw
KGYPNNEGDSFLNNK	YDL149W	0			3.71975	3	566.269	1696.79	-0.230939	5160	exp2_Atg1ko_Atg9_45min_rapa.raw
KGYPNNEGDSFLNNK	YDL149W	0			4.34059	3	566.269	1696.79	-0.0151131	5194	exp2_Atg1ko_Atg9_45min_rapa.raw
KGYPNNEGDSFLNNK	YDL149W	0			4.03273	3	566.269	1696.79	-0.123026	5216	exp2_Atg1ko_Atg9_45min_rapa.raw
KGYPNNEGDSFLNNK	YDL149W	0			4.11563	3	566.269	1696.79	-0.0151131	5266	exp2_Atg1ko_Atg9_45min_rapa.raw
KGYPNNEGDSFLNNK	YDL149W	0			3.88967	3	566.269	1696.79	-0.338851	5316	exp2_Atg1ko_Atg9_45min_rapa.raw
KGYPNNEGDSFLnNK	YDL149W	0	N13(Deamidated)		3.73631	3	566.596	1697.77	-1.85281	5357	exp2_Atg1ko_Atg9_45min_rapa.raw
KGYPNnEGDSFLNNK	YDL149W	0	N6(Deamidated)		3.56818	3	566.597	1697.78	-0.235052	5663	exp2_Atg1ko_Atg9_45min_rapa.raw
KGYPNnEGDSFLNNK	YDL149W	0	N6(Deamidated)		4.24047	3	566.597	1697.78	-0.450752	5692	exp2_Atg1ko_Atg9_45min_rapa.raw
KGYPNnEGDSFLNNK	YDL149W	0	N6(Deamidated)		4.18145	3	566.597	1697.78	-0.450752	5713	exp2_Atg1ko_Atg9_45min_rapa.raw
KGYPNnEGDSFLNNK	YDL149W	0	N6(Deamidated)		4.21008	3	566.597	1697.78	-0.558603	5733	exp2_Atg1ko_Atg9_45min_rapa.raw
KGYPNnEGDSFLNNK	YDL149W	0	N6(Deamidated)		3.70159	3	566.597	1697.78	-0.342902	5772	exp2_Atg1ko_Atg9_45min_rapa.raw
KGYPnNEGDSFLNNK	YDL149W	0	N5(Deamidated)		3.41369	3	566.597	1697.78	-0.127202	5805	exp2_Atg1ko_Atg9_45min_rapa.raw
KGYPNnEGDSFLNNK	YDL149W	0	N6(Deamidated)		4.6139	3	566.597	1697.78	-0.127202	5941	exp2_Atg1ko_Atg9_45min_rapa.raw
KGYPNnEGDSFLNNK	YDL149W	0	N6(Deamidated)		4.12133	3	566.597	1697.78	-0.235052	5975	exp2_Atg1ko_Atg9_45min_rapa.raw
KIAVnGSHTLNSK	YDL149W	0	N5(Deamidated)		2.92873	3	457.253	1369.74	-0.166869	2561	exp2_Atg1ko_Atg9_45min_rapa.raw
KIAVnGSHTLNSK	YDL149W	0	N5(Deamidated)		2.6609	3	457.253	1369.74	-0.166869	2582	exp2_Atg1ko_Atg9_45min_rapa.raw
KIAVnGSHTLNSK	YDL149W	0	N5(Deamidated)		3.0232	3	457.253	1369.74	0.0336491	2617	exp2_Atg1ko_Atg9_45min_rapa.raw
KIAVnGSHTLNSK	YDL149W	0	N5(Deamidated)		2.86806	3	457.253	1369.74	-0.233708	2668	exp2_Atg1ko_Atg9_45min_rapa.raw
KIAVnGSHTLNSK	YDL149W	0	N5(Deamidated)		2.58155	3	457.253	1369.74	-0.233708	2689	exp2_Atg1ko_Atg9_45min_rapa.raw
KIAVnGSHTLNSK	YDL149W	0	N5(Deamidated)		2.58706	3	457.253	1369.74	-0.10003	2751	exp2_Atg1ko_Atg9_45min_rapa.raw
KPNLLSNISVLNNTPEDR	YDL149W	0		0.697589	3.49969	3	675.364	2024.08	-0.210445	10703	exp14_SILAC_ko_wt_Atg9.raw
KPNLLSNISVLNNTPEDR	YDL149W	0		0.697589	3.43754	3	675.364	2024.08	0.241874	10671	exp14_SILAC_ko_wt_Atg9.raw
kPNLLSNISVLNNTPEDr	YDL149W	0	K1(Label:13C(6)); R18(Label:13C(6))	0.697589	3.21794	3	679.377	2036.12	0.072964	10716	exp14_SILAC_ko_wt_Atg9.raw
KPNLLSNISVLNNTPEDR	YDL149W	0		0.701973	3.50783	3	675.364	2024.08	-0.0295173	10683	exp14_SILAC_ko_wt_Atg9.raw
kPNLLSNISVLNNTPEDr	YDL149W	0	K1(Label:13C(6)); R18(Label:13C(6))	0.733097	5.93112	2	1018.56	2036.12	-0.3401	5709	exp15_SILAC_ko_wt_Atg9.raw
KPNLLSNISVLNNTPEDR	YDL149W	0		0.748629	4.36585	2	1012.54	2024.08	-0.173647	5691	exp15_SILAC_ko_wt_Atg9.raw
KPNLLSNISVLNNTPEDR	YDL149W	0		0.748629	2.64584	2	1012.54	2024.08	-0.173647	5692	exp15_SILAC_ko_wt_Atg9.raw
kPNLLSNISVLNNTPEDr	YDL149W	0	K1(Label:13C(6)); R18(Label:13C(6))	0.748629	2.53452	2	1018.56	2036.12	-0.3401	5710	exp15_SILAC_ko_wt_Atg9.raw
KPNLLSNISVLNNTPEDR	YDL149W	0		-	2.97987	3	675.364	2024.08	0.422801	5537	exp15_SILAC_ko_wt_Atg9.raw
KPNLLSNISVLNNTPEDR	YDL149W	0		-	2.5766	3	675.364	2024.08	0.422801	5538	exp15_SILAC_ko_wt_Atg9.raw
kPNLLSNISVLNNTPEDr	YDL149W	0	K1(Label:13C(6)); R18(Label:13C(6))	0.750452	5.48743	3	679.378	2036.12	0.792393	5673	exp15_SILAC_ko_wt_Atg9.raw
KPNLLSNISVLNNTPEDR	YDL149W	0		0.766352	3.93899	3	675.364	2024.08	0.784655	5864	exp15_SILAC_ko_wt_Atg9.raw
kPNLLSNISVLNNTPEDr	YDL149W	0	K1(Label:13C(6)); R18(Label:13C(6))	0.766352	3.48659	3	679.378	2036.12	0.792393	5672	exp15_SILAC_ko_wt_Atg9.raw
KPNLLSNISVLNNTPEDR	YDL149W	0		0.766352	2.78908	3	675.364	2024.08	0.784655	5863	exp15_SILAC_ko_wt_Atg9.raw
KPNLLSNISVLNNTPEDR	YDL149W	0		0.691193	3.06584	3	675.364	2024.08	-0.0295173	11761	exp16_SILAC_ko_wt_Atg9.raw
KPNLLSNISVLNNTPEDR	YDL149W	0		0.695501	3.8458	3	675.364	2024.08	0.241874	11819	exp16_SILAC_ko_wt_Atg9.raw
kPNLLSNISVLNNTPEDr	YDL149W	0	K1(Label:13C(6)); R18(Label:13C(6))	0.729922	4.0204	3	679.377	2036.12	-0.286751	10716	exp17_SILAC_ko_wt_Atg9.raw
KPNLLSNISVLNNTPEDR	YDL149W	0		0.737545	3.93751	3	675.364	2024.08	-0.210445	10710	exp17_SILAC_ko_wt_Atg9.raw
KPNLLSNISVLNNTPEDR	YDL149W	0		0.737545	3.58106	3	675.364	2024.08	-0.210445	10753	exp17_SILAC_ko_wt_Atg9.raw
KPNLLSNISVLNNTPEDR	YDL149W	0		0.737545	3.49247	3	675.364	2024.08	0.422801	10840	exp17_SILAC_ko_wt_Atg9.raw
KPNLLSNISVLNNTPEDR	YDL149W	0		0.737545	3.47978	3	675.364	2024.08	-0.5723	10775	exp17_SILAC_ko_wt_Atg9.raw
KPNLLSNISVLNNTPEDR	YDL149W	0		0.737545	3.33324	3	675.364	2024.08	-0.5723	10674	exp17_SILAC_ko_wt_Atg9.raw
KPNLLSNISVLNNTPEDR	YDL149W	0		0.737545	3.30051	3	675.364	2024.08	0.0609464	10938	exp17_SILAC_ko_wt_Atg9.raw
KPNLLSNISVLNNTPEDR	YDL149W	0		0.737545	3.29442	3	675.363	2024.08	-0.843691	10900	exp17_SILAC_ko_wt_Atg9.raw
KPNLLSNISVLNNTPEDR	YDL149W	0		0.737545	3.27375	3	675.364	2024.08	0.15141	10819	exp17_SILAC_ko_wt_Atg9.raw
kPNLLSNISVLNNTPEDr	YDL149W	0	K1(Label:13C(6)); R18(Label:13C(6))	0.737545	3.24122	3	679.377	2036.12	-0.37668	10800	exp17_SILAC_ko_wt_Atg9.raw
kPNLLSNISVLNNTPEDr	YDL149W	0	K1(Label:13C(6)); R18(Label:13C(6))	0.737545	3.12906	3	679.377	2036.12	-0.106893	10846	exp17_SILAC_ko_wt_Atg9.raw
KPNLLSNISVLNNTPEDR	YDL149W	0		0.737545	3.01028	3	675.363	2024.08	-0.662764	10690	exp17_SILAC_ko_wt_Atg9.raw
KPNLLSNISVLNNTPEDR	YDL149W	0		-	5.67087	2	1012.54	2024.08	-0.173647	4282	exp18_SILAC_ko_wt_Atg9.raw
kPNLLSNISVLNNTPEDr	YDL149W	0	K1(Label:13C(6)); R18(Label:13C(6))	-	4.22507	2	1018.56	2036.12	-0.400052	4298	exp18_SILAC_ko_wt_Atg9.raw
kPNLLSNISVLNNTPEDr	YDL149W	0	K1(Label:13C(6)); R18(Label:13C(6))	-	3.90592	3	679.377	2036.12	-0.466609	4315	exp18_SILAC_ko_wt_Atg9.raw
KPNLLSNISVLNNTPEDR	YDL149W	0		-	3.07829	3	675.364	2024.08	0.332337	4288	exp18_SILAC_ko_wt_Atg9.raw
kPNLLSNISVLNNTPEDr	YDL149W	0	K1(Label:13C(6)); R18(Label:13C(6))	0.674505	4.5904	3	679.377	2036.12	-0.196822	8995	exp19_SILAC_ko_wt_Atg9.raw
kPNLLSNISVLNNTPEDr	YDL149W	0	K1(Label:13C(6)); R18(Label:13C(6))	0.674505	4.40181	3	679.377	2036.12	-0.466609	8970	exp19_SILAC_ko_wt_Atg9.raw
kPNLLSNISVLNNTPEDr	YDL149W	0	K1(Label:13C(6)); R18(Label:13C(6))	0.674505	4.18353	3	679.377	2036.12	0.072964	9028	exp19_SILAC_ko_wt_Atg9.raw
KPNLLSNISVLNNTPEDR	YDL149W	0		0.674505	4.09543	3	675.364	2024.08	0.241874	9105	exp19_SILAC_ko_wt_Atg9.raw
KPNLLSNISVLNNTPEDR	YDL149W	0		0.674505	3.49952	3	675.364	2024.08	0.603728	9011	exp19_SILAC_ko_wt_Atg9.raw
KPNLLSNISVLNNTPEDR	YDL149W	0		0.674505	3.49853	3	675.364	2024.08	0.241874	8969	exp19_SILAC_ko_wt_Atg9.raw
KPNLLSNISVLNNTPEDR	YDL149W	0		0.674505	3.41544	3	675.364	2024.08	-0.119981	9158	exp19_SILAC_ko_wt_Atg9.raw
KPNLLSNISVLNNTPEDR	YDL149W	0		0.674505	3.19908	3	675.364	2024.08	0.332337	8983	exp19_SILAC_ko_wt_Atg9.raw
kPNLLSNISVLNNTPEDr	YDL149W	0	K1(Label:13C(6)); R18(Label:13C(6))	0.674505	3.15092	3	679.377	2036.12	-0.37668	8949	exp19_SILAC_ko_wt_Atg9.raw
KPNLLSNISVLNNTPEDR	YDL149W	0		0.674505	3.11053	3	675.364	2024.08	0.513265	8994	exp19_SILAC_ko_wt_Atg9.raw
KPNLLSNISVLNNTPEDR	YDL149W	0		0.674505	3.06778	3	675.364	2024.08	-0.0295173	9073	exp19_SILAC_ko_wt_Atg9.raw
KPNLLSNISVLNNTPEDR	YDL149W	0		0.674505	2.83985	3	675.364	2024.08	-0.119981	9127	exp19_SILAC_ko_wt_Atg9.raw
kPNLLSNISVLNNTPEDr	YDL149W	0	K1(Label:13C(6)); R18(Label:13C(6))	0.700037	4.76039	3	679.377	2036.12	-0.286751	8984	exp19_SILAC_ko_wt_Atg9.raw
KPNLLSNISVLNNTPEDR	YDL149W	0		-	3.61044	3	675.363	2024.08	-0.753227	10935	exp20_SILAC_ko_wt_Atg9.raw
KPNLLSNISVLNNTPEDR	YDL149W	0		-	3.05374	3	675.364	2024.08	0.0609464	10877	exp20_SILAC_ko_wt_Atg9.raw
KPNLLSNISVLNNTPEDR	YDL149W	0		0.715184	4.07905	3	675.364	2024.08	-0.391372	10531	exp20_SILAC_ko_wt_Atg9.raw
kPNLLSNISVLNNTPEDr	YDL149W	0	K1(Label:13C(6)); R18(Label:13C(6))	0.729187	4.0563	3	679.377	2036.12	0.072964	10676	exp20_SILAC_ko_wt_Atg9.raw
kPNLLSNISVLNNTPEDr	YDL149W	0	K1(Label:13C(6)); R18(Label:13C(6))	0.729187	4.04394	3	679.377	2036.12	-0.286751	10592	exp20_SILAC_ko_wt_Atg9.raw
KPNLLSNISVLNNTPEDR	YDL149W	0		0.729187	3.81371	3	675.364	2024.08	-0.0295173	10611	exp20_SILAC_ko_wt_Atg9.raw
KPNLLSNISVLNNTPEDR	YDL149W	0		0.729187	3.77552	3	675.364	2024.08	-0.210445	10483	exp20_SILAC_ko_wt_Atg9.raw
kPNLLSNISVLNNTPEDr	YDL149W	0	K1(Label:13C(6)); R18(Label:13C(6))	0.729187	3.72866	3	679.377	2036.12	-0.556537	10470	exp20_SILAC_ko_wt_Atg9.raw
kPNLLSNISVLNNTPEDr	YDL149W	0	K1(Label:13C(6)); R18(Label:13C(6))	0.729187	3.72003	3	679.377	2036.12	-0.286751	10516	exp20_SILAC_ko_wt_Atg9.raw
kPNLLSNISVLNNTPEDr	YDL149W	0	K1(Label:13C(6)); R18(Label:13C(6))	0.729187	3.71526	3	679.377	2036.12	-0.286751	10571	exp20_SILAC_ko_wt_Atg9.raw
kPNLLSNISVLNNTPEDr	YDL149W	0	K1(Label:13C(6)); R18(Label:13C(6))	0.729187	3.69719	3	679.377	2036.12	-0.556537	10549	exp20_SILAC_ko_wt_Atg9.raw
KPNLLSNISVLNNTPEDR	YDL149W	0		0.729187	3.60843	3	675.364	2024.08	-0.300908	10673	exp20_SILAC_ko_wt_Atg9.raw
kPNLLSNISVLNNTPEDr	YDL149W	0	K1(Label:13C(6)); R18(Label:13C(6))	0.729187	3.60565	3	679.377	2036.12	-0.37668	10452	exp20_SILAC_ko_wt_Atg9.raw
KPNLLSNISVLNNTPEDR	YDL149W	0		0.729187	3.57607	3	675.364	2024.08	-0.481836	10547	exp20_SILAC_ko_wt_Atg9.raw
kPNLLSNISVLNNTPEDr	YDL149W	0	K1(Label:13C(6)); R18(Label:13C(6))	0.729187	3.52033	3	679.378	2036.12	0.34275	10418	exp20_SILAC_ko_wt_Atg9.raw
KPNLLSNISVLNNTPEDR	YDL149W	0		0.729187	3.49404	3	675.364	2024.08	-0.210445	10634	exp20_SILAC_ko_wt_Atg9.raw
KPNLLSNISVLNNTPEDR	YDL149W	0		0.729187	3.37185	3	675.364	2024.08	-0.0295173	10515	exp20_SILAC_ko_wt_Atg9.raw
kPNLLSNISVLNNTPEDr	YDL149W	0	K1(Label:13C(6)); R18(Label:13C(6))	0.729187	3.35087	3	679.377	2036.12	-0.196822	10615	exp20_SILAC_ko_wt_Atg9.raw
kPNLLSNISVLNNTPEDr	YDL149W	0	K1(Label:13C(6)); R18(Label:13C(6))	0.729187	3.33977	3	679.377	2036.12	-0.37668	10763	exp20_SILAC_ko_wt_Atg9.raw
KPNLLSNISVLNNTPEDR	YDL149W	0		0.729187	3.30155	3	675.364	2024.08	-0.0295173	10589	exp20_SILAC_ko_wt_Atg9.raw
KPNLLSNISVLNNTPEDR	YDL149W	0		0.729187	3.29145	3	675.364	2024.08	-0.391372	10467	exp20_SILAC_ko_wt_Atg9.raw
KPNLLSNISVLNNTPEDR	YDL149W	0		0.729187	3.177	3	675.364	2024.08	0.241874	10651	exp20_SILAC_ko_wt_Atg9.raw
kPNLLSNISVLNNTPEDr	YDL149W	0	K1(Label:13C(6)); R18(Label:13C(6))	0.729187	3.13118	3	679.377	2036.12	-0.37668	10486	exp20_SILAC_ko_wt_Atg9.raw
KPNLLSNISVLNNTPEDR	YDL149W	0		0.729187	3.09892	3	675.364	2024.08	-0.391372	10778	exp20_SILAC_ko_wt_Atg9.raw
KPNLLSNISVLNNTPEDR	YDL149W	0		0.729187	3.02161	3	675.364	2024.08	-0.300908	10570	exp20_SILAC_ko_wt_Atg9.raw
KPNLLSNISVLNNTPEDR	YDL149W	0		0.729187	2.95775	3	675.364	2024.08	-0.300908	10806	exp20_SILAC_ko_wt_Atg9.raw
KPNLLSNISVLNNTPEDR	YDL149W	0		0.729187	2.85204	3	675.364	2024.08	-0.300908	10692	exp20_SILAC_ko_wt_Atg9.raw
KPNLLSNISVLNNTPEDR	YDL149W	0		0.729187	2.84702	3	675.364	2024.08	-0.119981	10449	exp20_SILAC_ko_wt_Atg9.raw
KPNLLSNISVLNNTPEDR	YDL149W	0		0.729187	2.81252	3	675.364	2024.08	-0.300908	10433	exp20_SILAC_ko_wt_Atg9.raw
KPNLLSNISVLNNTPEDR	YDL149W	0		0.755825	3.40041	3	675.364	2024.08	0.15141	11648	exp9_SILAC_Atg1ko_Atg9_rapa.raw
KPNLLSNISVLNNTPEDR	YDL149W	0		0.757933	3.79178	3	675.364	2024.08	0.332337	11589	exp10_SILAC_Atg1wt_Atg9_rapa.raw
KPNLLSNISVLNNTPEDR	YDL149W	0		0.757933	3.43903	3	675.364	2024.08	0.603728	11635	exp10_SILAC_Atg1wt_Atg9_rapa.raw
KPNLLSNISVLNNTPEDR	YDL149W	0		0.757933	3.22259	3	675.364	2024.08	0.422801	11613	exp10_SILAC_Atg1wt_Atg9_rapa.raw
KPNLLSNISVLNNTPEDR	YDL149W	0		0.771089	3.87053	3	675.364	2024.08	0.603728	11552	exp10_SILAC_Atg1wt_Atg9_rapa.raw
KPNLLSNISVLNNTPEDR	YDL149W	0		0.698241	4.58206	2	1012.54	2024.08	-0.354574	10610	exp11_SILAC_Atg1ko_Atg9_rapa.raw
kPNLLSNISVLNNTPEDr	YDL149W	0	K1(Label:13C(6)); R18(Label:13C(6))	0.688248	4.33922	3	679.377	2036.12	-0.286751	10558	exp11_SILAC_Atg1ko_Atg9_rapa.raw
kPNLLSNISVLNNTPEDr	YDL149W	0	K1(Label:13C(6)); R18(Label:13C(6))	0.718604	4.11332	3	679.377	2036.12	-0.286751	10476	exp11_SILAC_Atg1ko_Atg9_rapa.raw
kPNLLSNISVLNNTPEDr	YDL149W	0	K1(Label:13C(6)); R18(Label:13C(6))	0.718604	3.8922	3	679.377	2036.12	-0.556537	10580	exp11_SILAC_Atg1ko_Atg9_rapa.raw
kPNLLSNISVLNNTPEDr	YDL149W	0	K1(Label:13C(6)); R18(Label:13C(6))	0.718604	3.882	3	679.377	2036.12	-0.196822	10495	exp11_SILAC_Atg1ko_Atg9_rapa.raw
kPNLLSNISVLNNTPEDr	YDL149W	0	K1(Label:13C(6)); R18(Label:13C(6))	0.718604	3.81374	3	679.377	2036.12	-0.37668	10441	exp11_SILAC_Atg1ko_Atg9_rapa.raw
KPNLLSNISVLNNTPEDR	YDL149W	0		0.718604	3.80152	3	675.364	2024.08	-0.391372	10652	exp11_SILAC_Atg1ko_Atg9_rapa.raw
KPNLLSNISVLNNTPEDR	YDL149W	0		0.718604	3.67162	3	675.364	2024.08	-0.391372	10514	exp11_SILAC_Atg1ko_Atg9_rapa.raw
KPNLLSNISVLNNTPEDR	YDL149W	0		0.718604	3.53697	3	675.364	2024.08	-0.119981	10419	exp11_SILAC_Atg1ko_Atg9_rapa.raw
KPNLLSNISVLNNTPEDR	YDL149W	0		0.718604	3.5036	3	675.364	2024.08	-0.391372	10397	exp11_SILAC_Atg1ko_Atg9_rapa.raw
KPNLLSNISVLNNTPEDR	YDL149W	0		0.718604	3.49094	3	675.364	2024.08	-0.210445	10378	exp11_SILAC_Atg1ko_Atg9_rapa.raw
KPNLLSNISVLNNTPEDR	YDL149W	0		0.718604	3.37605	3	675.364	2024.08	-0.300908	10439	exp11_SILAC_Atg1ko_Atg9_rapa.raw
KPNLLSNISVLNNTPEDR	YDL149W	0		0.718604	3.36326	3	675.364	2024.08	-0.391372	10673	exp11_SILAC_Atg1ko_Atg9_rapa.raw
kPNLLSNISVLNNTPEDr	YDL149W	0	K1(Label:13C(6)); R18(Label:13C(6))	0.718604	3.353	3	679.377	2036.12	-0.37668	10515	exp11_SILAC_Atg1ko_Atg9_rapa.raw
KPNLLSNISVLNNTPEDR	YDL149W	0		0.718604	3.3457	3	675.364	2024.08	-0.119981	10577	exp11_SILAC_Atg1ko_Atg9_rapa.raw
kPNLLSNISVLNNTPEDr	YDL149W	0	K1(Label:13C(6)); R18(Label:13C(6))	0.718604	3.30172	3	679.377	2036.12	-0.37668	10401	exp11_SILAC_Atg1ko_Atg9_rapa.raw
kPNLLSNISVLNNTPEDr	YDL149W	0	K1(Label:13C(6)); R18(Label:13C(6))	0.718604	3.26352	3	679.377	2036.12	-1.00618	10367	exp11_SILAC_Atg1ko_Atg9_rapa.raw
KPNLLSNISVLNNTPEDR	YDL149W	0		0.718604	3.25815	3	675.364	2024.08	-0.300908	10459	exp11_SILAC_Atg1ko_Atg9_rapa.raw
KPNLLSNISVLNNTPEDR	YDL149W	0		0.718604	3.08941	3	675.364	2024.08	-0.210445	10553	exp11_SILAC_Atg1ko_Atg9_rapa.raw
kPNLLSNISVLNNTPEDr	YDL149W	0	K1(Label:13C(6)); R18(Label:13C(6))	0.744179	4.053	3	679.377	2036.12	-0.196822	11016	exp12_SILAC_Atg1wt_Atg9_rapa.raw
kPNLLSNISVLNNTPEDr	YDL149W	0	K1(Label:13C(6)); R18(Label:13C(6))	0.889371	3.98494	3	679.377	2036.12	-0.0169647	10949	exp12_SILAC_Atg1wt_Atg9_rapa.raw
KPNLLSNISVLNNTPEDR	YDL149W	0		0.889371	3.93428	3	675.364	2024.08	-0.300908	10966	exp12_SILAC_Atg1wt_Atg9_rapa.raw
KPNLLSNISVLNNTPEDR	YDL149W	0		0.889371	3.88968	3	675.364	2024.08	-0.210445	10945	exp12_SILAC_Atg1wt_Atg9_rapa.raw
KPNLLSNISVLNNTPEDR	YDL149W	0		0.889371	3.85463	3	675.364	2024.08	-0.300908	10882	exp12_SILAC_Atg1wt_Atg9_rapa.raw
kPNLLSNISVLNNTPEDr	YDL149W	0	K1(Label:13C(6)); R18(Label:13C(6))	0.889371	3.82475	3	679.377	2036.12	-0.37668	10885	exp12_SILAC_Atg1wt_Atg9_rapa.raw
kPNLLSNISVLNNTPEDr	YDL149W	0	K1(Label:13C(6)); R18(Label:13C(6))	0.889371	3.79597	3	679.377	2036.12	-0.37668	11073	exp12_SILAC_Atg1wt_Atg9_rapa.raw
KPNLLSNISVLNNTPEDR	YDL149W	0		0.889371	3.74783	3	675.364	2024.08	-0.119981	11013	exp12_SILAC_Atg1wt_Atg9_rapa.raw
KPNLLSNISVLNNTPEDR	YDL149W	0		0.889371	3.64758	3	675.364	2024.08	-0.119981	11090	exp12_SILAC_Atg1wt_Atg9_rapa.raw
kPNLLSNISVLNNTPEDr	YDL149W	0	K1(Label:13C(6)); R18(Label:13C(6))	0.889371	3.60047	3	679.377	2036.12	-0.37668	10991	exp12_SILAC_Atg1wt_Atg9_rapa.raw
KPNLLSNISVLNNTPEDR	YDL149W	0		0.889371	3.5733	3	675.364	2024.08	-0.300908	10924	exp12_SILAC_Atg1wt_Atg9_rapa.raw
KPNLLSNISVLNNTPEDR	YDL149W	0		0.889371	3.45203	3	675.364	2024.08	-0.210445	10988	exp12_SILAC_Atg1wt_Atg9_rapa.raw
KPNLLSNISVLNNTPEDR	YDL149W	0		0.889371	3.40126	3	675.364	2024.08	-0.300908	10903	exp12_SILAC_Atg1wt_Atg9_rapa.raw
kPNLLSNISVLNNTPEDr	YDL149W	0	K1(Label:13C(6)); R18(Label:13C(6))	0.889371	3.39631	3	679.377	2036.12	-0.286751	10926	exp12_SILAC_Atg1wt_Atg9_rapa.raw
KPNLLSNISVLNNTPEDR	YDL149W	0		0.889371	3.29185	3	675.364	2024.08	-0.481836	10859	exp12_SILAC_Atg1wt_Atg9_rapa.raw
KPNLLSNISVLNNTPEDR	YDL149W	0		0.889371	3.27971	3	675.363	2024.08	-0.753227	11069	exp12_SILAC_Atg1wt_Atg9_rapa.raw
KPNLLSNISVLNNTPEDR	YDL149W	0			3.3658	3	675.365	2024.08	0.965582	6083	exp3_Atg1wt_Atg9_45min_rapa.raw
KPNLLSNISVLNNTPEDR	YDL149W	0			3.82398	3	675.364	2024.08	0.15141	6107	exp3_Atg1wt_Atg9_45min_rapa.raw
KPNLLSNISVLNNTPEDR	YDL149W	0			3.59742	3	675.364	2024.08	-0.0295173	6148	exp3_Atg1wt_Atg9_45min_rapa.raw
KPNLLSNISVLNNTPEDR	YDL149W	0			3.11024	3	675.364	2024.08	0.241874	10027	exp8_Atg1wt_Atg9_45min_rapa.raw
KPNLLSNISVLNNTPEDR	YDL149W	0			3.08397	3	675.364	2024.08	-0.119981	10084	exp8_Atg1wt_Atg9_45min_rapa.raw
KPNLLSNISVLNNTPEDR	YDL149W	0			3.01622	3	675.364	2024.08	0.0609464	10055	exp8_Atg1wt_Atg9_45min_rapa.raw
KPNLLSNISVLNNTPEDR	YDL149W	0			3.01197	3	675.365	2024.08	1.05605	9989	exp8_Atg1wt_Atg9_45min_rapa.raw
KPNLLSNISVLNNTPEDR	YDL149W	0			2.9992	3	675.364	2024.08	-0.0295173	10136	exp8_Atg1wt_Atg9_45min_rapa.raw
KPNLLSNISVLNNTPEDR	YDL149W	0	N12(Deamidated)		4.27056	2	1013.03	2025.06	-0.237403	6311	exp1_Atg1ko_Atg9_45min_rapa.raw
KPNLLSNISVLNNTPEDR	YDL149W	0	N12(Deamidated)		4.44727	2	1013.03	2025.06	0.305115	6333	exp1_Atg1ko_Atg9_45min_rapa.raw
KPNLLSNISVLnNTPEDR	YDL149W	0	N12(Deamidated)		4.78207	2	1013.03	2025.06	-1.62384	6371	exp1_Atg1ko_Atg9_45min_rapa.raw
KPNLLSNISVLNNTPEDR	YDL149W	0	N7(Deamidated)		4.4516	2	1013.03	2025.06	0.244835	6391	exp1_Atg1ko_Atg9_45min_rapa.raw
KPNLLSNISVLnNTPEDR	YDL149W	0			4.57348	2	1012.54	2024.08	0.0675896	6424	exp1_Atg1ko_Atg9_45min_rapa.raw
KPNLLSNISVLNNTPEDR	YDL149W	0			4.31764	2	1012.54	2024.08	1.75624	6426	exp1_Atg1ko_Atg9_45min_rapa.raw
KPNLLSNISVLnNTPEDR	YDL149W	0			5.03943	2	1012.54	2024.08	0.369135	6439	exp1_Atg1ko_Atg9_45min_rapa.raw
KPNLLSNISVLnNTPEDR	YDL149W	0			4.92276	2	1012.54	2024.08	0.188208	6455	exp1_Atg1ko_Atg9_45min_rapa.raw
KPNLLSNISVLnNTPEDR	YDL149W	0			5.36909	2	1012.54	2024.08	-0.113338	6471	exp1_Atg1ko_Atg9_45min_rapa.raw
KPNLLSnISVLNNTPEDR	YDL149W	0			5.73475	2	1012.54	2024.08	0.248517	6489	exp1_Atg1ko_Atg9_45min_rapa.raw
KPNLLSNISVLnNTPEDR	YDL149W	0			5.36087	2	1012.54	2024.08	0.188208	6502	exp1_Atg1ko_Atg9_45min_rapa.raw
KPNLLSNISVLnNTPEDR	YDL149W	0			5.35959	2	1012.54	2024.08	-0.294265	6525	exp1_Atg1ko_Atg9_45min_rapa.raw
KPNLLSNISVLnNTPEDR	YDL149W	0			5.45444	2	1012.54	2024.08	-0.233956	6546	exp1_Atg1ko_Atg9_45min_rapa.raw
KPNLLSNISVLNnTPEDR	YDL149W	0			4.54629	2	1012.54	2024.08	1.27377	6584	exp1_Atg1ko_Atg9_45min_rapa.raw
KPNLLSNISVLNNTPEDR	YDL149W	0				3	675.364	2024.08	0.241874	6658	exp1_Atg1ko_Atg9_45min_rapa.raw
KPNLLSNISVLNNTPEDR	YDL149W	0	N13(Deamidated)			3	675.691	2025.06	-1.02768	6699	exp1_Atg1ko_Atg9_45min_rapa.raw
KPNLLSNISVLNnTPEDR	YDL149W	0	N12(Deamidated)		4.56272	2	1013.03	2025.06	-0.237403	6272	exp1_Atg1ko_Atg9_45min_rapa.raw
KPNLLSNISVLNNTPEDR	YDL149W	0			3.90743	3	675.365	2024.08	1.23697	6618	exp1_Atg1ko_Atg9_45min_rapa.raw
KPNLLSNISVLNNTPEDR	YDL149W	0			3.32018	3	675.363	2024.08	-0.934155	9768	exp2_Atg1ko_Atg9_45min_rapa.raw
KPNLLSNISVLNNTPEDR	YDL149W	0			3.16861	3	675.364	2024.08	-0.5723	9787	exp2_Atg1ko_Atg9_45min_rapa.raw
KPNLLSNISVLNNTPEDR	YDL149W	0			3.52082	3	675.364	2024.08	-0.300908	9809	exp2_Atg1ko_Atg9_45min_rapa.raw
KPNLLSNISVLNNTPEDR	YDL149W	0			3.75127	3	675.364	2024.08	-0.481836	9829	exp2_Atg1ko_Atg9_45min_rapa.raw
KPNLLSNISVLNNTPEDR	YDL149W	0			3.9353	3	675.364	2024.08	-0.300908	9863	exp2_Atg1ko_Atg9_45min_rapa.raw
KPNLLSNISVLNNTPEDR	YDL149W	0			3.38069	3	675.364	2024.08	-0.119981	9885	exp2_Atg1ko_Atg9_45min_rapa.raw
KPNLLSNISVLNNTPEDR	YDL149W	0			3.86003	3	675.364	2024.08	-0.481836	9906	exp2_Atg1ko_Atg9_45min_rapa.raw
KPNLLSNISVLNNTPEDR	YDL149W	0			3.40497	3	675.364	2024.08	-0.300908	9930	exp2_Atg1ko_Atg9_45min_rapa.raw
KPNLLSNISVLNNTPEDR	YDL149W	0			4.20123	3	675.364	2024.08	-0.391372	9953	exp2_Atg1ko_Atg9_45min_rapa.raw
KPNLLSNISVLNNTPEDR	YDL149W	0			3.80586	3	675.364	2024.08	-0.300908	9976	exp2_Atg1ko_Atg9_45min_rapa.raw
KPNLLSNISVLNNTPEDR	YDL149W	0			3.82673	3	675.364	2024.08	-0.391372	9998	exp2_Atg1ko_Atg9_45min_rapa.raw
KPNLLSNISVLNNTPEDR	YDL149W	0			3.08183	3	675.364	2024.08	-0.210445	10019	exp2_Atg1ko_Atg9_45min_rapa.raw
KPNLLSNISVLNNTPEDR	YDL149W	0			4.08014	3	675.364	2024.08	-0.300908	10041	exp2_Atg1ko_Atg9_45min_rapa.raw
KPNLLSNISVLNNTPEDR	YDL149W	0			3.80346	3	675.364	2024.08	-0.481836	10062	exp2_Atg1ko_Atg9_45min_rapa.raw
KPNLLSNISVLNNTPEDR	YDL149W	0			3.6604	3	675.364	2024.08	-0.300908	10085	exp2_Atg1ko_Atg9_45min_rapa.raw
KPNLLSNISVLNNTPEDR	YDL149W	0			3.29754	3	675.364	2024.08	-0.481836	10109	exp2_Atg1ko_Atg9_45min_rapa.raw
KPNLLSNISVLNNTPEDR	YDL149W	0			3.57472	3	675.364	2024.08	-0.210445	10132	exp2_Atg1ko_Atg9_45min_rapa.raw
KPNLLSNISVLNNTPEDR	YDL149W	0			3.1079	3	675.364	2024.08	0.0609464	10156	exp2_Atg1ko_Atg9_45min_rapa.raw
KPNLLSNISVLnNTPEDR	YDL149W	0	N12(Deamidated)		3.54245	3	675.691	2025.06	-1.1181	10203	exp2_Atg1ko_Atg9_45min_rapa.raw
KPNLLSNISVLnNTPEDR	YDL149W	0	N12(Deamidated)		4.40251	3	675.693	2025.06	0.961552	10224	exp2_Atg1ko_Atg9_45min_rapa.raw
KPNLLSNISVLnNTPEDR	YDL149W	0	N12(Deamidated)		3.92347	3	675.691	2025.06	-0.846842	10242	exp2_Atg1ko_Atg9_45min_rapa.raw
KPNLLSNISVLnNTPEDR	YDL149W	0	N12(Deamidated)		3.86928	3	675.692	2025.06	0.147776	10263	exp2_Atg1ko_Atg9_45min_rapa.raw
KPNLLSNISVLnNTPEDR	YDL149W	0	N12(Deamidated)		3.75564	3	675.692	2025.06	0.328615	10286	exp2_Atg1ko_Atg9_45min_rapa.raw
KPNLLSNISVLnNTPEDR	YDL149W	0	N12(Deamidated)		4.14363	3	675.692	2025.06	-0.394743	10308	exp2_Atg1ko_Atg9_45min_rapa.raw
KPNLLSNISVLnNTPEDR	YDL149W	0	N12(Deamidated)		3.39453	3	675.692	2025.06	-0.394743	10330	exp2_Atg1ko_Atg9_45min_rapa.raw
KPNLLSNISVLnNTPEDR	YDL149W	0	N12(Deamidated)		3.80617	3	675.691	2025.06	-0.666002	10353	exp2_Atg1ko_Atg9_45min_rapa.raw
KPNLLSnISVLNNTPEDR	YDL149W	0	N7(Deamidated)		2.81585	3	675.692	2025.06	-0.0330638	10884	exp2_Atg1ko_Atg9_45min_rapa.raw
KQFQPGQKPELFR	YDL149W	0		0.797377	3.67978	3	534.963	1602.87	-0.536268	5330	exp14_SILAC_ko_wt_Atg9.raw
KQFQPGQKPELFR	YDL149W	0		0.797377	3.60104	3	534.963	1602.87	-0.422032	5346	exp14_SILAC_ko_wt_Atg9.raw
KQFQPGQKPELFR	YDL149W	0		0.797377	3.41034	3	534.963	1602.87	-0.422032	5363	exp14_SILAC_ko_wt_Atg9.raw
KQFQPGQKPELFR	YDL149W	0		0.797377	3.13502	3	534.963	1602.88	0.149147	5404	exp14_SILAC_ko_wt_Atg9.raw
KQFQPGQKPELFR	YDL149W	0		0.802388	3.99671	3	534.963	1602.87	-0.19356	5382	exp14_SILAC_ko_wt_Atg9.raw
KQFQPGQKPELFR	YDL149W	0		0.815309	3.10095	2	801.941	1602.87	-0.22325	3326	exp15_SILAC_ko_wt_Atg9.raw
kQFQPGQkPELFr	YDL149W	0	K1(Label:13C(6)); K8(Label:13C(6)); R13(Label:13C(6))	0.832582	3.02105	2	810.971	1620.94	-0.272748	3232	exp15_SILAC_ko_wt_Atg9.raw
KQFQPGQKPELFR	YDL149W	0		0.832582	2.67803	2	801.941	1602.88	0.00522128	3206	exp15_SILAC_ko_wt_Atg9.raw
KQFQPGQKPELFR	YDL149W	0		0.832582	2.37636	2	801.941	1602.87	-0.22325	3327	exp15_SILAC_ko_wt_Atg9.raw
kQFQPGQkPELFr	YDL149W	0	K1(Label:13C(6)); K8(Label:13C(6)); R13(Label:13C(6))	0.832582	2.30926	2	810.971	1620.94	-0.272748	3231	exp15_SILAC_ko_wt_Atg9.raw
KQFQPGQKPELFR	YDL149W	0		0.782982	4.1318	3	534.963	1602.87	-0.307796	3202	exp15_SILAC_ko_wt_Atg9.raw
kQFQPGQkPELFr	YDL149W	0	K1(Label:13C(6)); K8(Label:13C(6)); R13(Label:13C(6))	0.79957	3.72041	3	540.983	1620.93	-0.50697	3193	exp15_SILAC_ko_wt_Atg9.raw
KQFQPGQKPELFR	YDL149W	0		0.807405	3.12762	4	401.475	1602.88	0.902328	3184	exp15_SILAC_ko_wt_Atg9.raw
kQFQPGQkPELFr	YDL149W	0	K1(Label:13C(6)); K8(Label:13C(6)); R13(Label:13C(6))	0.824511	2.3246	4	405.989	1620.94	-0.0634136	3204	exp15_SILAC_ko_wt_Atg9.raw
KQFQPGQKPELFR	YDL149W	0		-	2.98944	2	801.941	1602.87	-0.832507	2529	exp18_SILAC_ko_wt_Atg9.raw
KQFQPGQKPELFR	YDL149W	0		0.611878	3.69988	2	801.941	1602.87	-0.147093	5351	exp20_SILAC_ko_wt_Atg9.raw
kQFQPGQkPELFr	YDL149W	0	K1(Label:13C(6)); K8(Label:13C(6)); R13(Label:13C(6))	0.730742	3.14954	3	540.983	1620.94	-0.281044	5359	exp20_SILAC_ko_wt_Atg9.raw
KQFQPGQKPELFR	YDL149W	0		0.74505	3.1029	3	534.963	1602.87	-0.536268	5540	exp20_SILAC_ko_wt_Atg9.raw
KQFQPGQKPELFR	YDL149W	0		0.74505	3.08618	3	534.963	1602.87	-0.536268	5565	exp20_SILAC_ko_wt_Atg9.raw
KQFQPGQKPELFR	YDL149W	0		0.74505	2.93228	3	534.963	1602.87	-0.307796	5333	exp20_SILAC_ko_wt_Atg9.raw
KQFQPGQKPELFR	YDL149W	0		0.74505	2.85139	3	534.963	1602.88	0.149147	5356	exp20_SILAC_ko_wt_Atg9.raw
KQFQPGQKPELFR	YDL149W	0			3.27508	2	801.94	1602.87	-1.74639	4873	exp3_Atg1wt_Atg9_45min_rapa.raw
KQFQPGQKPELFR	YDL149W	0			3.12992	2	801.942	1602.88	0.842949	4950	exp3_Atg1wt_Atg9_45min_rapa.raw
KQFQPGQKPELFR	YDL149W	0			2.53601	2	801.942	1602.88	0.690635	4634	exp1_Atg1ko_Atg9_45min_rapa.raw
KQFQPGQKPELFR	YDL149W	0				2	801.941	1602.88	0.00522128	4645	exp1_Atg1ko_Atg9_45min_rapa.raw
KQFQPGQKPELFR	YDL149W	0			2.58765	2	801.941	1602.88	0.00522128	4654	exp1_Atg1ko_Atg9_45min_rapa.raw
KQFQPGqKPELFR	YDL149W	0			2.83362	2	801.942	1602.88	1.07142	4669	exp1_Atg1ko_Atg9_45min_rapa.raw
KQFQPGQKPELFR	YDL149W	0				2	801.941	1602.88	0.157535	4741	exp1_Atg1ko_Atg9_45min_rapa.raw
KQFQPGqKPELFR	YDL149W	0	Q7(Deamidated)		2.932	2	802.432	1603.86	-1.97815	4776	exp1_Atg1ko_Atg9_45min_rapa.raw
KQFQPGQKPELFR	YDL149W	0			3.0139	3	534.963	1602.87	-0.19356	5426	exp2_Atg1ko_Atg9_45min_rapa.raw
KQFQPGQKPELFR	YDL149W	0			3.57459	3	534.963	1602.87	-0.422032	5487	exp2_Atg1ko_Atg9_45min_rapa.raw
KQFQPGQKPELFR	YDL149W	0			3.68834	3	534.963	1602.87	-0.764739	5531	exp2_Atg1ko_Atg9_45min_rapa.raw
KqFQPGQKPELFR	YDL149W	0	Q2(Deamidated)		3.87339	3	535.29	1603.86	-1.79626	5848	exp2_Atg1ko_Atg9_45min_rapa.raw
KqFQPGQKPELFR	YDL149W	0	Q2(Deamidated)		3.07196	3	535.291	1603.86	-1.33959	5869	exp2_Atg1ko_Atg9_45min_rapa.raw
KqFQPGQKPELFR	YDL149W	0	Q2(Deamidated)		3.57591	3	535.291	1603.86	-0.6546	5909	exp2_Atg1ko_Atg9_45min_rapa.raw
KqFQPGQKPELFR	YDL149W	0	Q2(Deamidated)		3.60346	3	535.291	1603.86	-0.768766	5940	exp2_Atg1ko_Atg9_45min_rapa.raw
KQFQPGQKPELFR	YDL149W	0				4	401.474	1602.88	-0.0115566	5619	exp2_Atg1ko_Atg9_45min_rapa.raw
KSNTIEDGKRPLFFR	YDL149W	0			2.39845	2	904.494	1807.98	-0.168475	5438	exp3_Atg1wt_Atg9_45min_rapa.raw
KSNTIEDGKRPLFFR	YDL149W	0			3.10503	4	452.751	1807.98	0.0192029	6315	exp2_Atg1ko_Atg9_45min_rapa.raw
KTSPGSIGARQY	YDL149W	0			2.29489	2	632.836	1264.66	-0.189087	3864	exp5_Atg1wt_Atg9_45min_rapa.raw
KTSPGSIGARQY	YDL149W	0				2	632.836	1264.66	-0.189087	3882	exp5_Atg1wt_Atg9_45min_rapa.raw
KTSPGSIGARQY	YDL149W	0			2.72734	2	632.836	1264.66	-0.382134	3899	exp5_Atg1wt_Atg9_45min_rapa.raw
KTSPGSIGARQY	YDL149W	0				2	632.836	1264.66	-0.189087	3427	exp6_Atg1wt_Atg9_45min_rapa.raw
KTSPGSIGARQY	YDL149W	0				2	632.836	1264.66	-0.382134	3441	exp6_Atg1wt_Atg9_45min_rapa.raw
KTSPGSIGARQY	YDL149W	0				2	632.835	1264.66	-0.961278	3462	exp6_Atg1wt_Atg9_45min_rapa.raw
KTSPGSIGARQY	YDL149W	0				2	632.836	1264.66	-0.28561	3486	exp6_Atg1wt_Atg9_45min_rapa.raw
KTSPGSIGARQY	YDL149W	0				2	632.836	1264.66	-0.478658	3511	exp6_Atg1wt_Atg9_45min_rapa.raw
LFTSSNAIHHDKDK	YDL149W	0		0.758177	4.09987	2	806.907	1612.81	-0.872527	1601	exp15_SILAC_ko_wt_Atg9.raw
LFTSSNAIHHDKDK	YDL149W	0		0.758177	2.82681	2	806.907	1612.81	-0.872527	1602	exp15_SILAC_ko_wt_Atg9.raw
LFTSSNAIHHDkDk	YDL149W	0	K12(Label:13C(6)); K14(Label:13C(6))	0.758177	2.54245	2	812.927	1624.85	-0.550041	1613	exp15_SILAC_ko_wt_Atg9.raw
LFTSSNAIHHDkDk	YDL149W	0	K12(Label:13C(6)); K14(Label:13C(6))	0.763668	4.17374	2	812.927	1624.85	-0.550041	1612	exp15_SILAC_ko_wt_Atg9.raw
LFTSSNAIHHDkDk	YDL149W	0	K12(Label:13C(6)); K14(Label:13C(6))	0.770595	2.64691	3	542.287	1624.85	-0.370498	1589	exp15_SILAC_ko_wt_Atg9.raw
LFTSSNAIHHDkDk	YDL149W	0	K12(Label:13C(6)); K14(Label:13C(6))	0.76633	2.3572	4	406.967	1624.85	-0.416337	1598	exp15_SILAC_ko_wt_Atg9.raw
LFTSSNAIHHDkDk	YDL149W	0	K12(Label:13C(6)); K14(Label:13C(6))	0.738251	3.43925	2	812.927	1624.85	-0.474914	1403	exp18_SILAC_ko_wt_Atg9.raw
LFTSSNAIHHDKDK	YDL149W	0		0.754958	3.97812	2	806.907	1612.81	-0.569774	1398	exp18_SILAC_ko_wt_Atg9.raw
LFTSSNAIHHDkDk	YDL149W	0	K12(Label:13C(6)); K14(Label:13C(6))	0.732075	3.54094	2	812.927	1624.85	-0.550041	1842	exp19_SILAC_ko_wt_Atg9.raw
LFTSSNAIHHDKDK	YDL149W	0		0.871954	4.07767	2	806.907	1612.81	-0.418398	2354	exp11_SILAC_Atg1ko_Atg9_rapa.raw
LFTSSNAIHHDKDK	YDL149W	0		0.896565	3.22409	2	806.908	1612.81	0.641235	2265	exp11_SILAC_Atg1ko_Atg9_rapa.raw
LFTSSNAIHHDKDK	YDL149W	0		0.896565	2.77496	2	806.908	1612.81	0.0357308	2229	exp11_SILAC_Atg1ko_Atg9_rapa.raw
LFTSSNAIHHDKDK	YDL149W	0		0.896565	2.7702	2	806.907	1612.81	-0.569774	2170	exp11_SILAC_Atg1ko_Atg9_rapa.raw
LFTSSNAIHHDKDK	YDL149W	0			3.52101	2	806.908	1612.81	0.338483	3799	exp3_Atg1wt_Atg9_45min_rapa.raw
LFTSSNAIHHDKDK	YDL149W	0			3.98841	2	806.907	1612.81	-0.267022	3597	exp1_Atg1ko_Atg9_45min_rapa.raw
LFTSSNAIHHDKDK	YDL149W	0				3	538.274	1612.81	0.0652375	2614	exp2_Atg1ko_Atg9_45min_rapa.raw
LFTSSNAIHHDKDK	YDL149W	0				3	538.274	1612.81	-0.161827	2762	exp2_Atg1ko_Atg9_45min_rapa.raw
LNSNYnGnGILNKGGVL	YDL149W	0	N6(Deamidated); N8(Deamidated)		3.30365	2	874.944	1748.88	-0.155634	11516	exp4_Atg1wt_Atg9_45min_rapa.raw
LNSNYnGnGILNKGGVL	YDL149W	0	N6(Deamidated); N8(Deamidated)		3.22906	2	874.945	1748.88	0.26316	11579	exp4_Atg1wt_Atg9_45min_rapa.raw
LNSNYnGnGILNKGGVL	YDL149W	0	N6(Deamidated); N8(Deamidated)		2.98536	2	874.944	1748.88	-0.295232	11622	exp4_Atg1wt_Atg9_45min_rapa.raw
LSELQNFYK	YDL149W	0		0.774986	2.82347	2	571.298	1141.59	0.180062	9025	exp14_SILAC_ko_wt_Atg9.raw
LSELQNFYK	YDL149W	0		0.774986	2.67169	2	571.298	1141.59	-0.247659	9086	exp14_SILAC_ko_wt_Atg9.raw
LSELQNFYK	YDL149W	0		0.774986	2.63409	2	571.298	1141.59	-0.0337986	9011	exp14_SILAC_ko_wt_Atg9.raw
LSELQNFYk	YDL149W	0	K9(Label:13C(6))	0.774986	2.5214	2	574.308	1147.61	-0.235379	9026	exp14_SILAC_ko_wt_Atg9.raw
LSELQNFYk	YDL149W	0	K9(Label:13C(6))	0.774986	2.45161	2	574.308	1147.61	-0.341748	9046	exp14_SILAC_ko_wt_Atg9.raw
LSELQNFYk	YDL149W	0	K9(Label:13C(6))	0.774986	2.4139	2	574.308	1147.61	-0.341748	9092	exp14_SILAC_ko_wt_Atg9.raw
LSELQNFYk	YDL149W	0	K9(Label:13C(6))	0.774986	2.35673	2	574.308	1147.61	0.0837287	9013	exp14_SILAC_ko_wt_Atg9.raw
LSELQNFYK	YDL149W	0		0.7771	2.95229	2	571.298	1141.59	-0.0337986	9044	exp14_SILAC_ko_wt_Atg9.raw
LSELQNFYK	YDL149W	0		0.795047	2.59694	2	571.298	1141.59	-0.0337986	9877	exp16_SILAC_ko_wt_Atg9.raw
LSELQNFYK	YDL149W	0		0.796676	2.46818	2	571.298	1141.59	0.500852	9821	exp16_SILAC_ko_wt_Atg9.raw
LSELQNFYK	YDL149W	0		0.796676	2.41162	2	571.298	1141.59	-0.46152	9927	exp16_SILAC_ko_wt_Atg9.raw
LSELQNFYk	YDL149W	0	K9(Label:13C(6))	0.796676	2.37161	2	574.308	1147.61	-0.12901	9878	exp16_SILAC_ko_wt_Atg9.raw
LSELQNFYK	YDL149W	0		-	2.71024	2	571.298	1141.59	0.393922	3813	exp18_SILAC_ko_wt_Atg9.raw
LSELQNFYk	YDL149W	0	K9(Label:13C(6))	-	2.68852	2	574.308	1147.61	0.0837287	3817	exp18_SILAC_ko_wt_Atg9.raw
LSELQNFYK	YDL149W	0		0.824126	2.77728	2	571.298	1141.59	-0.0337986	9772	exp10_SILAC_Atg1wt_Atg9_rapa.raw
LSELQNFYK	YDL149W	0		0.835671	2.7048	2	571.298	1141.59	0.714712	9754	exp10_SILAC_Atg1wt_Atg9_rapa.raw
LVEGSTDDSVPk	YDL149W	0	K12(Label:13C(6))	0.616998	3.69656	2	626.821	1252.63	-1.11366	3913	exp14_SILAC_ko_wt_Atg9.raw
LVEGSTDDSVPK	YDL149W	0		0.616998	3.64192	2	623.811	1246.62	-0.737458	3876	exp14_SILAC_ko_wt_Atg9.raw
LVEGSTDDSVPk	YDL149W	0	K12(Label:13C(6))	0.616998	3.62364	2	626.821	1252.64	-0.723854	3954	exp14_SILAC_ko_wt_Atg9.raw
LVEGSTDDSVPK	YDL149W	0		0.616998	3.62278	2	623.811	1246.62	-0.835379	3893	exp14_SILAC_ko_wt_Atg9.raw
LVEGSTDDSVPK	YDL149W	0		0.616998	3.60206	2	623.812	1246.62	0.143835	3974	exp14_SILAC_ko_wt_Atg9.raw
LVEGSTDDSVPK	YDL149W	0		0.616998	3.54645	2	623.812	1246.62	-0.247851	3951	exp14_SILAC_ko_wt_Atg9.raw
LVEGSTDDSVPk	YDL149W	0	K12(Label:13C(6))	0.616998	3.47522	2	626.821	1252.63	-1.21111	3894	exp14_SILAC_ko_wt_Atg9.raw
LVEGSTDDSVPK	YDL149W	0		0.616998	3.45433	2	623.811	1246.62	-0.737458	3910	exp14_SILAC_ko_wt_Atg9.raw
LVEGSTDDSVPk	YDL149W	0	K12(Label:13C(6))	0.616998	3.17486	2	626.821	1252.64	-0.821304	3938	exp14_SILAC_ko_wt_Atg9.raw
LVEGSTDDSVPK	YDL149W	0		0.616998	2.97916	2	623.811	1246.62	-0.541615	4005	exp14_SILAC_ko_wt_Atg9.raw
LVEGSTDDSVPk	YDL149W	0	K12(Label:13C(6))	0.616998	2.96646	2	626.822	1252.64	-0.431501	3981	exp14_SILAC_ko_wt_Atg9.raw
LVEGSTDDSVPK	YDL149W	0		0.619777	3.92331	2	623.811	1246.62	-0.541615	3926	exp14_SILAC_ko_wt_Atg9.raw
LVEGSTDDSVPK	YDL149W	0		0.552212	3.03106	2	623.811	1246.62	-0.639536	4387	exp16_SILAC_ko_wt_Atg9.raw
LVEGSTDDSVPk	YDL149W	0	K12(Label:13C(6))	0.552212	2.42958	2	626.821	1252.64	-0.723854	4351	exp16_SILAC_ko_wt_Atg9.raw
LVEGSTDDSVPK	YDL149W	0		0.553363	3.22546	2	623.811	1246.62	-0.541615	4341	exp16_SILAC_ko_wt_Atg9.raw
LVEGSTDDSVPk	YDL149W	0	K12(Label:13C(6))	0.594498	3.14062	2	626.822	1252.64	-0.33405	2001	exp18_SILAC_ko_wt_Atg9.raw
LVEGSTDDSVPK	YDL149W	0		0.60927	3.45183	2	623.812	1246.62	0.143835	2000	exp18_SILAC_ko_wt_Atg9.raw
LVEGSTDDSVPK	YDL149W	0		-	3.24195	2	623.811	1246.62	-0.639536	4448	exp9_SILAC_Atg1ko_Atg9_rapa.raw
LVEGSTDDSVPK	YDL149W	0		-	3.0978	2	623.811	1246.62	-0.737458	4428	exp9_SILAC_Atg1ko_Atg9_rapa.raw
LVEGSTDDSVPk	YDL149W	0	K12(Label:13C(6))	-	2.92305	2	626.821	1252.64	-0.821304	4432	exp9_SILAC_Atg1ko_Atg9_rapa.raw
LVEGSTDDSVPk	YDL149W	0	K12(Label:13C(6))	-	2.9036	2	626.821	1252.64	-0.821304	4449	exp9_SILAC_Atg1ko_Atg9_rapa.raw
LVEGSTDDSVPK	YDL149W	0		0.831689	3.03293	2	623.812	1246.62	-0.149929	4347	exp10_SILAC_Atg1wt_Atg9_rapa.raw
LVEGSTDDSVPk	YDL149W	0	K12(Label:13C(6))	0.831689	2.9384	2	626.822	1252.64	-0.2366	4352	exp10_SILAC_Atg1wt_Atg9_rapa.raw
LVEGSTDDSVPk	YDL149W	0	K12(Label:13C(6))	0.831689	2.85483	2	626.822	1252.64	-0.33405	4370	exp10_SILAC_Atg1wt_Atg9_rapa.raw
LVEGSTDDSVPK	YDL149W	0		0.831689	2.84561	2	623.812	1246.62	-0.247851	4369	exp10_SILAC_Atg1wt_Atg9_rapa.raw
LVEGSTDDSVPK	YDL149W	0		0.833062	3.19723	2	623.811	1246.62	-0.443694	4392	exp10_SILAC_Atg1wt_Atg9_rapa.raw
LVEGSTDDSVPK	YDL149W	0			2.61298	2	623.811	1246.61	-1.52083	3481	exp2_Atg1ko_Atg9_45min_rapa.raw
LVEGSTDDSVPK	YDL149W	0			2.61644	2	623.812	1246.62	0.0459133	3583	exp2_Atg1ko_Atg9_45min_rapa.raw
M*LNS#NYNGnGILNK	YDL149W	0	M1(Oxidation); N7(Deamidated); N9(Deamidated)		4.20698	2	785.364	1569.72	-0.574444	4298	exp1_Atg1ko_Atg9_45min_rapa.raw
M*LNS#NYNGnGILNK	YDL149W	0	M1(Oxidation); N7(Deamidated); N9(Deamidated)		4.60229	2	785.364	1569.72	-0.496679	4312	exp1_Atg1ko_Atg9_45min_rapa.raw
M*LNSNYNGNGILNk	YDL149W	0	M1(Oxidation); K14(Label:13C(6))	0.788319	3.82757	2	787.39	1573.77	-0.710925	5428	exp19_SILAC_ko_wt_Atg9.raw
M*LNSNYNGNGILNk	YDL149W	0	M1(Oxidation); K14(Label:13C(6))	0.781175	4.39992	2	787.39	1573.77	0.0647292	6432	exp20_SILAC_ko_wt_Atg9.raw
M*LNSNYNGNGILNK	YDL149W	0	M1(Oxidation)	0.781175	3.80414	2	784.379	1567.75	-1.11101	6445	exp20_SILAC_ko_wt_Atg9.raw
M*LNSNYNGNGILNk	YDL149W	0	M1(Oxidation); K14(Label:13C(6))	0.781175	3.61327	2	787.39	1573.77	-0.0128362	6478	exp20_SILAC_ko_wt_Atg9.raw
M*LNSNYNGNGILNK	YDL149W	0	M1(Oxidation)	0.781175	2.89508	2	784.38	1567.75	-0.17665	6502	exp20_SILAC_ko_wt_Atg9.raw
M*LNSNYNGNGILNk	YDL149W	0	M1(Oxidation); K14(Label:13C(6))	0.784299	4.44933	2	787.39	1573.77	-0.400663	6452	exp20_SILAC_ko_wt_Atg9.raw
M*LNSNYNGnGILNK	YDL149W	0	M1(Oxidation); N9(Deamidated)		3.92852	2	784.873	1568.74	0.519193	4357	exp3_Atg1wt_Atg9_45min_rapa.raw
M*LNSNYNGnGILNK	YDL149W	0	M1(Oxidation); N9(Deamidated)		4.18288	2	784.872	1568.74	0.207936	4390	exp3_Atg1wt_Atg9_45min_rapa.raw
M*LNSNYNGnGILNK	YDL149W	0	M1(Oxidation); N9(Deamidated)		4.16599	2	784.873	1568.74	0.597008	4402	exp3_Atg1wt_Atg9_45min_rapa.raw
M*LNSnYNGnGILNK	YDL149W	0	M1(Oxidation); N5(Deamidated); N9(Deamidated)		4.61049	2	785.363	1569.72	-1.97423	4411	exp3_Atg1wt_Atg9_45min_rapa.raw
M*LNSNYnGnGILNK	YDL149W	0	M1(Oxidation); N7(Deamidated); N9(Deamidated)		3.56206	2	785.364	1569.72	-0.185616	4540	exp3_Atg1wt_Atg9_45min_rapa.raw
M*LNSNYnGnGILNK	YDL149W	0	M1(Oxidation); N7(Deamidated); N9(Deamidated)		3.2424	2	785.365	1569.72	0.59204	4542	exp3_Atg1wt_Atg9_45min_rapa.raw
M*LNSNYnGnGILNK	YDL149W	0	M1(Oxidation); N7(Deamidated); N9(Deamidated)			2	785.364	1569.72	-0.263382	4547	exp3_Atg1wt_Atg9_45min_rapa.raw
M*LNSNYNGnGILNK	YDL149W	0	M1(Oxidation); N9(Deamidated)		4.08802	2	784.872	1568.74	-0.025507	6270	exp8_Atg1wt_Atg9_45min_rapa.raw
M*LNSNYNGnGILNK	YDL149W	0	M1(Oxidation); N9(Deamidated)		4.02508	2	784.872	1568.74	0.207936	6234	exp8_Atg1wt_Atg9_45min_rapa.raw
M*LNSNYNGnGILNK	YDL149W	0	M1(Oxidation); N9(Deamidated)		3.86372	2	784.872	1568.74	-0.103321	6196	exp8_Atg1wt_Atg9_45min_rapa.raw
M*LNSNYNGnGILNK	YDL149W	0	M1(Oxidation); N9(Deamidated)		3.78336	2	784.872	1568.74	-0.414579	6289	exp8_Atg1wt_Atg9_45min_rapa.raw
M*LNSNYNGnGILNK	YDL149W	0	M1(Oxidation); N9(Deamidated)		3.74294	2	784.872	1568.74	-1.03709	6121	exp8_Atg1wt_Atg9_45min_rapa.raw
M*LNSNYNGnGILNK	YDL149W	0	M1(Oxidation); N9(Deamidated)		3.51618	2	784.872	1568.74	-0.803651	6311	exp8_Atg1wt_Atg9_45min_rapa.raw
M*LNSNYNGnGILNK	YDL149W	0	M1(Oxidation); N9(Deamidated)		3.1621	2	784.873	1568.74	0.441379	6114	exp8_Atg1wt_Atg9_45min_rapa.raw
M*LNSNYNGnGILNK	YDL149W	0	M1(Oxidation); N9(Deamidated)		2.61084	2	784.873	1568.74	0.441379	6153	exp8_Atg1wt_Atg9_45min_rapa.raw
M*LNSNYnGnGILNK	YDL149W	0	M1(Oxidation); N9(Deamidated)		3.45839	2	784.872	1568.74	-0.414579	4209	exp1_Atg1ko_Atg9_45min_rapa.raw
M*LNSNYnGnGILNK	YDL149W	0	M1(Oxidation); N3(Deamidated); N7(Deamidated); N13(Deamidated)		3.97875	2	785.855	1570.7	-1.51128	4366	exp1_Atg1ko_Atg9_45min_rapa.raw
M*LNSNYnGnGILNK	YDL149W	0	M1(Oxidation); N7(Deamidated); N9(Deamidated)		3.18055	2	785.365	1569.72	0.203212	4404	exp1_Atg1ko_Atg9_45min_rapa.raw
M*LNSNYNGNGILNK	YDL149W	0	M1(Oxidation)		3.48629	2	784.38	1567.75	-0.0987867	6039	exp2_Atg1ko_Atg9_45min_rapa.raw
M*LNSNYNGNGILNK	YDL149W	0	M1(Oxidation)		3.67202	2	784.38	1567.75	-0.565966	6063	exp2_Atg1ko_Atg9_45min_rapa.raw
M*LNSNYNGNGILNK	YDL149W	0	M1(Oxidation)		4.09221	2	784.38	1567.75	-0.17665	6105	exp2_Atg1ko_Atg9_45min_rapa.raw
M*LnSNYNGNGILNK	YDL149W	0	M1(Oxidation); N3(Deamidated)			2	784.871	1568.73	-2.04868	6147	exp2_Atg1ko_Atg9_45min_rapa.raw
[truncated: 714 more rows]
